# Supplementary material for: Aqua­chloridobis(2-eth­oxy-6-formyl­phenolato-κ2 O 1,O 6)chromium(III) acetonitrile hemisolvate
Source: Acta Crystallogr Sect E Struct Rep Online. 2011 Sep 17;67(Pt 10):m1393. doi: 10.1107/S1600536811037275 (PMC3201503; doi:10.1107/S1600536811037275)
Supplement: Supplementary file 2 [file e-67-m1393-Isup2.hkl]

# 
# h,k,l, Fc-squared, Fo-squared, sigma(Fo-squared) and status flag 
# 
data_I
_shelx_title ' a  C2/c' 
_shelx_refln_list_code          4 
_shelx_F_calc_maximum      423.66 
_exptl_crystal_F_000      1888.00 
_reflns_d_resolution_high  0.7828 
 
loop_ 
 _symmetry_equiv_pos_as_xyz 
 'x, y, z' 
 '-x, y, -z+1/2' 
 'x+1/2, y+1/2, z' 
 '-x+1/2, y+1/2, -z+1/2' 
 '-x, -y, -z' 
 'x, -y, z-1/2' 
 '-x+1/2, -y+1/2, -z' 
 'x+1/2, -y+1/2, z-1/2' 
 
_cell_length_a    19.2920 
_cell_length_b    10.1211 
_cell_length_c    20.9530 
_cell_angle_alpha  90.000 
_cell_angle_beta   91.824 
_cell_angle_gamma  90.000 
 
_shelx_F_squared_multiplier     1.000 
 
loop_ 
 _refln_index_h 
 _refln_index_k 
 _refln_index_l 
 _refln_F_squared_calc 
 _refln_F_squared_meas 
 _refln_F_squared_sigma 
 _refln_observed_status 
   2   0   0    86526.59    89848.03    885.17 o 
   4   0   0    77265.18    76995.02    773.61 o 
   6   0   0      539.20      262.88    208.85 o 
   8   0   0      733.86      784.60    212.18 o 
  10   0   0     4847.83     4562.82    359.51 o 
  12   0   0       56.00      228.03    221.85 o 
  14   0   0    11337.11    11346.65    273.57 o 
  16   0   0      762.83      734.04    280.41 o 
  18   0   0       29.71       61.66    276.21 o 
  20   0   0      454.61      632.51    295.44 o 
  22   0   0      478.30      818.68    347.88 o 
  24   0   0      640.22      937.85    344.66 o 
   1   1   0    20580.66    21253.62    451.62 o 
   3   1   0    11603.99    12473.74    236.17 o 
   5   1   0     7335.06     7525.03    188.77 o 
   7   1   0      337.13      300.51    152.44 o 
   9   1   0    13019.34    14287.26    229.09 o 
  11   1   0     9496.65     9355.34    212.17 o 
  13   1   0      915.27     1003.85    173.75 o 
  15   1   0     5934.89     5888.88    194.43 o 
  17   1   0       54.89       66.65    194.45 o 
  19   1   0      414.42      706.18    205.89 o 
  21   1   0      365.90      368.37    225.78 o 
  23   1   0      861.64     1144.60    237.01 o 
   0   2   0    16172.75    15142.57    510.31 o 
   2   2   0      382.55      371.89    218.59 o 
   4   2   0      956.03      656.05    153.50 o 
   6   2   0     4611.36     4657.26    172.10 o 
   8   2   0     1808.46     1932.89    191.79 o 
  10   2   0    19188.41    19435.83    352.72 o 
  12   2   0    11655.63    11068.90    229.43 o 
  14   2   0     8055.52     8022.10    197.07 o 
  16   2   0    16163.70    15923.26    263.12 o 
  18   2   0      270.54      440.05    198.85 o 
  20   2   0      954.90     1023.48    217.40 o 
  22   2   0     1665.06     2207.89    355.62 o 
  24   2   0      359.72      647.91    255.07 o 
   1   3   0    13691.31    13842.67    425.66 o 
   3   3   0     3971.91     3661.44    234.31 o 
   5   3   0     5701.09     5780.68    201.45 o 
   7   3   0     4085.70     3246.52    262.30 o 
   9   3   0     3435.12     3213.02    190.47 o 
  11   3   0     7596.62     7485.51    192.64 o 
  13   3   0    11113.13    10862.73    228.92 o 
  15   3   0      359.52      512.37    190.82 o 
  17   3   0     4902.67     4773.41    207.82 o 
  19   3   0       49.75      296.39    214.93 o 
  21   3   0     3329.54     3548.44    240.96 o 
  23   3   0      712.14      543.23    247.88 o 
   0   4   0     1518.03     1558.87    312.86 o 
   2   4   0     4078.29     4456.93    250.89 o 
   4   4   0      153.08      167.29    307.83 o 
   6   4   0      229.59      121.20    181.90 o 
   8   4   0     2591.09     2495.38    248.43 o 
  10   4   0     1646.16     1593.19    245.47 o 
  12   4   0      238.67      304.56    175.68 o 
  14   4   0     1497.66     1657.24    196.52 o 
  16   4   0        2.73      -53.71    199.82 o 
  18   4   0     1373.38     1502.04    215.33 o 
  20   4   0     1187.22     1263.25    228.66 o 
  22   4   0        0.33       82.06    247.01 o 
   1   5   0     4865.45     4636.21    249.11 o 
   3   5   0    14480.36    14417.32    394.49 o 
   5   5   0     2340.77     2269.24    331.96 o 
   7   5   0     7267.96     6940.71    232.39 o 
   9   5   0      501.23      404.23    197.77 o 
  11   5   0      588.38      652.88    204.92 o 
  13   5   0      407.15      411.49    259.54 o 
  15   5   0      206.86      574.13    213.09 o 
  17   5   0        2.20      161.49    233.34 o 
  19   5   0       86.55      135.97    221.90 o 
  21   5   0      173.05      346.96    243.63 o 
   0   6   0    14059.99    14020.81    418.02 o 
   2   6   0      527.82      574.26    245.35 o 
   4   6   0    20676.69    20174.49    304.03 o 
   6   6   0      937.94      920.27    209.62 o 
   8   6   0     9177.96     9112.14    280.89 o 
  10   6   0     4118.74     4135.09    224.48 o 
  12   6   0      764.28     1050.19    219.95 o 
  14   6   0      770.35      952.34    223.01 o 
  16   6   0      199.56      153.63    241.99 o 
  18   6   0       74.25       49.16    253.29 o 
  20   6   0      283.44      680.47    275.82 o 
   1   7   0      661.24      708.06    245.36 o 
   3   7   0       33.12      333.65    244.73 o 
   5   7   0     3079.57     3459.56    368.36 o 
   7   7   0      349.83      401.41    217.24 o 
   9   7   0      205.34      415.56    228.18 o 
  11   7   0       81.17        9.65    232.66 o 
  13   7   0      709.42      888.37    239.82 o 
  15   7   0      403.97      675.67    237.60 o 
  17   7   0      188.70      301.46    246.91 o 
  19   7   0      166.98      325.05    252.82 o 
   0   8   0      470.53      817.54    388.66 o 
   2   8   0     1708.94     1777.82    266.54 o 
   4   8   0      120.80      272.77    264.99 o 
   6   8   0     3705.66     3257.49    390.47 o 
   8   8   0       34.03      112.41    229.21 o 
  10   8   0      509.14      605.98    236.55 o 
  12   8   0      521.31      791.58    249.89 o 
  14   8   0     2060.33     2285.37    260.62 o 
  16   8   0      890.86      979.31    266.84 o 
  18   8   0      935.95     1141.24    268.00 o 
   1   9   0       10.19      106.68    281.19 o 
   3   9   0      969.94     2061.64    859.26 o 
   5   9   0       79.99       93.96    293.88 o 
   7   9   0      500.79      667.95    306.43 o 
   9   9   0      165.84      663.35    313.16 o 
  11   9   0      282.17      137.64    269.79 o 
  13   9   0      186.54      258.61    265.45 o 
  15   9   0      559.18      620.00    261.25 o 
  17   9   0     1717.67     2078.79    283.63 o 
   0  10   0      129.34      356.89    401.13 o 
   2  10   0        2.35      -59.62    303.56 o 
   4  10   0       16.01      241.40    319.23 o 
   6  10   0      493.98      543.97    403.34 o 
   8  10   0       25.65       29.03    260.34 o 
  10  10   0        6.78      326.47    332.05 o 
  12  10   0      113.92     -365.16    347.70 o 
  14  10   0      113.84      189.47    283.89 o 
   1  11   0      103.98      189.03    332.79 o 
   3  11   0       68.88      287.00    318.38 o 
   5  11   0      607.31      785.98    342.43 o 
   7  11   0     1137.26     1299.26    288.91 o 
   9  11   0       20.00      -42.49    277.97 o 
  11  11   0       22.33      224.99    300.08 o 
   0  12   0      730.38      865.19    507.69 o 
   2  12   0      185.01      212.75    337.52 o 
   4  12   0      516.10      219.20    346.87 o 
   6  12   0      638.21      669.39    300.17 o 
   8  12   0      331.31      905.74    310.31 o 
 -23   1   1      595.26      469.82    237.10 o 
 -21   1   1       85.16      258.37    214.51 o 
 -19   1   1      363.01      567.74    212.31 o 
 -17   1   1     3380.20     3370.42    201.54 o 
 -15   1   1    17200.63    17251.76    306.61 o 
 -13   1   1     8992.26     8664.91    258.06 o 
 -11   1   1     6651.91     6520.55    198.88 o 
  -9   1   1      535.29      769.62    158.83 o 
  -7   1   1      592.06      642.50    159.23 o 
  -5   1   1    10454.73     9444.66    195.68 o 
  -3   1   1    15702.33    16096.14    268.42 o 
  -1   1   1    22412.87    23905.16    479.05 o 
   1   1   1    69372.58    67440.27    708.04 o 
   3   1   1     4939.20     4837.28    209.24 o 
   5   1   1     4290.02     4033.28    185.10 o 
   7   1   1    10400.80     9922.22    191.06 o 
   9   1   1     9503.64     9096.52    219.14 o 
  11   1   1    11565.25    11211.61    272.56 o 
  13   1   1       16.55      227.98    244.68 o 
  15   1   1    10944.40    10652.97    251.14 o 
  17   1   1      737.56      873.73    202.82 o 
  19   1   1     1986.84     2056.41    218.81 o 
  21   1   1      639.75      566.38    231.35 o 
  23   1   1      309.33      694.09    249.27 o 
 -24   2   1       24.75      481.58    256.82 o 
 -22   2   1      945.52      844.70    229.93 o 
 -20   2   1      352.74      475.36    217.95 o 
 -18   2   1        3.51       98.48    201.07 o 
 -16   2   1     5784.05     5801.08    207.12 o 
 -14   2   1     1603.15     1669.07    181.07 o 
 -12   2   1     5459.82     5130.72    172.93 o 
 -10   2   1     4374.79     4255.91    191.14 o 
  -8   2   1      214.54      405.14    188.01 o 
  -6   2   1       92.93       27.39    153.97 o 
  -4   2   1       12.66      152.88    155.84 o 
  -2   2   1     4961.33     5154.32    268.40 o 
   0   2   1      541.56      582.29    360.71 o 
   2   2   1    37577.46    38333.42    426.92 o 
   4   2   1     3682.54     3633.05    201.49 o 
   6   2   1     1060.24     1076.09    161.78 o 
   8   2   1    11270.81    11462.60    305.40 o 
  10   2   1     3177.29     3520.71    208.74 o 
  12   2   1    15796.17    15999.10    294.59 o 
  14   2   1     2135.73     2104.71    188.62 o 
  16   2   1    14325.76    14016.93    225.90 o 
  18   2   1     1052.57     1130.91    204.24 o 
  20   2   1        6.47       18.08    217.79 o 
  22   2   1     1571.23     1491.58    233.79 o 
  24   2   1      215.31      772.16    261.06 o 
 -23   3   1       76.33      225.80    244.05 o 
 -21   3   1      402.53      425.51    228.76 o 
 -19   3   1       88.95       60.30    206.34 o 
 -17   3   1      180.42      270.26    201.76 o 
 -15   3   1      277.39      559.36    189.97 o 
 -13   3   1       86.70      192.95    176.09 o 
 -11   3   1      216.98      379.09    165.94 o 
  -9   3   1      205.53      245.28    156.27 o 
  -7   3   1     4233.50     4402.88    279.19 o 
  -5   3   1     8256.17     8470.19    207.23 o 
  -3   3   1     1292.32     1662.15    224.21 o 
  -1   3   1    18709.36    19253.16    338.38 o 
   1   3   1      350.10      428.77    229.85 o 
   3   3   1       21.92       16.99    217.07 o 
   5   3   1     1981.68     2249.36    191.79 o 
   7   3   1     7512.23     8057.62    654.37 o 
   9   3   1     1596.08     1705.23    198.92 o 
  11   3   1     1814.88     1669.37    216.76 o 
  13   3   1     1638.81     1688.75    219.60 o 
  15   3   1      802.15      992.63    194.52 o 
  17   3   1       74.19      347.17    200.43 o 
  19   3   1      705.34      586.54    221.13 o 
  21   3   1      248.45      573.11    228.77 o 
  23   3   1      202.66      124.48    247.34 o 
 -22   4   1     1009.75     1203.74    244.50 o 
 -20   4   1     1892.74     2404.37    233.20 o 
 -18   4   1      525.24      671.82    219.46 o 
 -16   4   1     2791.01     2939.58    204.69 o 
 -14   4   1       31.34       -0.99    182.19 o 
 -12   4   1     5088.76     5110.66    219.58 o 
 -10   4   1    14203.24    14168.30    227.60 o 
  -8   4   1    13454.77    13770.15    280.18 o 
  -6   4   1    36818.70    36782.38   1263.71 o 
  -4   4   1      950.42      697.90    314.27 o 
  -2   4   1     1759.92     1611.91    228.73 o 
   0   4   1      546.41      485.08    236.16 o 
   2   4   1       23.46       91.69    306.23 o 
   4   4   1     3198.29     3348.69    229.92 o 
   6   4   1     9799.58     9901.70    216.58 o 
   8   4   1    13008.07    12694.75    326.10 o 
  10   4   1        5.76      114.34    247.61 o 
  12   4   1     5633.23     5453.82    217.87 o 
  14   4   1      268.25      366.68    194.42 o 
  16   4   1     1707.64     1790.41    203.98 o 
  18   4   1      573.34      860.70    218.11 o 
  20   4   1      433.38      594.07    231.81 o 
  22   4   1     1191.53     1225.93    248.39 o 
 -21   5   1       31.95      294.90    234.26 o 
 -19   5   1     1980.84     1764.55    231.12 o 
 -17   5   1     1281.26     1505.44    238.09 o 
 -15   5   1      537.04      504.13    218.66 o 
 -13   5   1      803.60      736.16    215.34 o 
 -11   5   1     3743.63     3780.10    208.55 o 
  -9   5   1     3869.42     3739.10    209.49 o 
  -7   5   1     1127.32     1223.20    275.06 o 
  -5   5   1     4767.63     4662.95    349.86 o 
  -3   5   1     1871.36     1855.05    324.72 o 
  -1   5   1     1590.22     1623.82    307.63 o 
   1   5   1     4942.62     5096.70    251.86 o 
   3   5   1      125.87      232.63    327.14 o 
   5   5   1    17607.40    17516.83    288.31 o 
   7   5   1     7496.54     7721.07    218.97 o 
   9   5   1      662.15      752.77    192.97 o 
  11   5   1     1177.66     1177.54    203.02 o 
  13   5   1      253.20      407.57    208.76 o 
  15   5   1      148.51      523.03    229.41 o 
  17   5   1      279.67      456.89    245.79 o 
  19   5   1      807.20      764.06    233.43 o 
  21   5   1      459.33      651.27    245.83 o 
 -20   6   1       40.33     -133.56    270.91 o 
 -18   6   1     1305.27     1260.55    258.93 o 
 -16   6   1       55.99      262.24    234.00 o 
 -14   6   1       24.11      201.83    217.40 o 
 -12   6   1      598.43      699.50    217.91 o 
 -10   6   1     1015.25     1152.10    204.59 o 
  -8   6   1       73.30      109.44    265.95 o 
  -6   6   1     2226.25     2231.49    210.21 o 
  -4   6   1      495.89      253.55    373.58 o 
  -2   6   1        9.46     -204.28    326.73 o 
   0   6   1      419.70      498.24    339.40 o 
   2   6   1        4.50      -60.44    235.96 o 
   4   6   1     3412.54     3186.31    362.93 o 
   6   6   1        6.36      226.25    211.08 o 
   8   6   1      750.03      919.86    214.87 o 
  10   6   1     1760.56     1539.55    210.90 o 
  12   6   1      321.42      385.15    224.87 o 
  14   6   1       16.98      -50.37    233.71 o 
  16   6   1        0.19      -50.88    242.59 o 
  18   6   1      276.85      323.65    247.25 o 
  20   6   1       39.96      399.01    263.14 o 
 -19   7   1      728.37      619.39    269.63 o 
 -17   7   1       13.66      -68.64    259.41 o 
 -15   7   1     1401.01     1324.21    251.88 o 
 -13   7   1      472.40      463.27    242.62 o 
 -11   7   1     1662.69     1811.82    234.79 o 
  -9   7   1     2150.81     2337.35    251.92 o 
  -7   7   1       12.16      -45.99    213.08 o 
  -5   7   1      910.31     1079.29    267.99 o 
  -1   7   1     2624.08     2682.33    261.10 o 
   1   7   1     9670.87     9400.73    280.07 o 
   3   7   1      832.36     1087.25    249.29 o 
   5   7   1     5251.83     5011.60    379.41 o 
   7   7   1      662.14      762.06    217.12 o 
   9   7   1     2944.35     3219.54    248.06 o 
  11   7   1     2437.46     2633.67    234.98 o 
  13   7   1      107.29      285.95    242.73 o 
  15   7   1     1841.06     1796.87    246.58 o 
  17   7   1       98.16      335.82    249.54 o 
  19   7   1     1345.66     1707.75    278.75 o 
 -18   8   1        3.96      517.07    278.33 o 
 -16   8   1      364.26      602.53    258.02 o 
 -14   8   1       78.39      115.34    339.26 o 
 -12   8   1      915.39     1240.55    250.00 o 
 -10   8   1      454.72      828.21    237.00 o 
  -8   8   1      317.76      405.91    233.50 o 
  -6   8   1     2679.24     3098.24    389.87 o 
  -4   8   1     3826.65     3635.31    274.27 o 
  -2   8   1      231.82      604.69    261.53 o 
   0   8   1      134.99      187.17    260.05 o 
   2   8   1     2744.79     2526.40    283.76 o 
   4   8   1     2303.80     2120.29    284.12 o 
   6   8   1     1977.35     2140.96    388.46 o 
   8   8   1     1346.40     1228.09    306.60 o 
  10   8   1      669.15      596.83    243.31 o 
  12   8   1     2869.89     2825.39    256.43 o 
  14   8   1       66.62       99.15    261.14 o 
  16   8   1      427.71      583.76    260.96 o 
  18   8   1      171.63      177.44    280.78 o 
 -17   9   1       42.83       -6.99    288.21 o 
 -15   9   1      291.51      141.55    277.67 o 
 -13   9   1      360.89      429.36    258.79 o 
 -11   9   1        0.69     -113.56    254.32 o 
  -9   9   1      197.59      469.68    242.91 o 
  -7   9   1      144.86      322.60    292.55 o 
  -5   9   1       69.56      205.33    280.69 o 
  -3   9   1      464.97      780.81    554.24 o 
  -1   9   1      449.21      500.15    278.53 o 
   1   9   1        0.40      309.79    292.05 o 
   3   9   1      213.58      327.28    282.14 o 
   5   9   1      790.89      938.86    310.55 o 
   7   9   1       92.45      175.10    250.61 o 
   9   9   1       29.52      264.45    312.48 o 
  11   9   1      434.86      527.79    257.60 o 
  13   9   1      596.76      766.96    264.10 o 
  15   9   1      552.77      712.63    274.37 o 
  17   9   1      148.25      688.48    321.94 o 
 -14  10   1        0.55      167.40    282.32 o 
 -12  10   1      616.38      613.89    274.66 o 
 -10  10   1      560.07      780.53    335.00 o 
  -8  10   1      980.91     1168.21    317.20 o 
  -6  10   1      853.85     1067.55    349.96 o 
  -4  10   1      585.84      564.79    299.25 o 
  -2  10   1      377.70      450.33    314.24 o 
   0  10   1      128.77       82.55    313.49 o 
   2  10   1     1563.41     1811.47    319.75 o 
   4  10   1     5506.11     5444.35    333.97 o 
   6  10   1       53.08      270.62    303.95 o 
   8  10   1      489.34      590.60    271.98 o 
  10  10   1      175.69      360.98    335.44 o 
  12  10   1      168.89       32.00    346.40 o 
  14  10   1       20.15      -72.38    443.15 o 
 -11  11   1       15.60      406.37    358.87 o 
  -9  11   1      434.68      528.69    286.13 o 
  -7  11   1        4.72      172.17    288.76 o 
  -5  11   1       40.84      173.21    341.03 o 
  -3  11   1     2294.88     2079.09    337.10 o 
  -1  11   1      521.97      846.30    319.57 o 
   1  11   1        1.49      141.15    334.32 o 
   3  11   1      152.64      211.99    319.57 o 
   5  11   1       54.93      167.31    333.19 o 
   7  11   1      293.59      220.72    281.31 o 
   9  11   1       36.02      339.61    291.42 o 
  11  11   1      102.60      380.89    309.73 o 
  -8  12   1       56.19      435.02    304.90 o 
  -6  12   1      741.94      488.12    290.95 o 
  -4  12   1      900.93      909.93    346.10 o 
  -2  12   1        6.99       96.15    352.38 o 
   0  12   1       11.50      -30.10    335.38 o 
   2  12   1      323.72      449.11    339.74 o 
   4  12   1       53.08      123.17    508.80 o 
   6  12   1      588.29      690.39    301.40 o 
   8  12   1      321.26      293.50    307.98 o 
 -24   0   2     1036.36     1136.03    339.39 o 
 -22   0   2       80.23      -17.02    316.33 o 
 -20   0   2      100.67       65.62    296.20 o 
 -18   0   2     2640.32     2647.12    294.09 o 
 -16   0   2     1502.75     1320.47    273.59 o 
 -14   0   2    11129.19    10851.00    274.08 o 
 -12   0   2     1186.75     1159.69    236.55 o 
 -10   0   2      876.94      969.85    229.61 o 
  -8   0   2    13646.76    14567.20    269.14 o 
  -6   0   2    23380.80    24238.48    324.73 o 
  -4   0   2    83790.05    80340.13    603.30 o 
  -2   0   2     2239.90     3043.02    244.91 o 
   0   0   2   114878.93    95413.00   1642.92 o 
   2   0   2    42279.53    42914.03    698.07 o 
   4   0   2    44442.08    42330.04    788.58 o 
   6   0   2    23163.25    22571.44    340.50 o 
   8   0   2       15.83        7.48    230.67 o 
  10   0   2    34471.27    33545.04    483.37 o 
  12   0   2        7.47       54.09    342.22 o 
  14   0   2     9221.60     9067.32    387.86 o 
  16   0   2       54.76       83.85    402.74 o 
  18   0   2     3661.03     3493.35    308.65 o 
  20   0   2     1483.39     1725.88    322.42 o 
  22   0   2      588.59      714.98    326.81 o 
  24   0   2     1800.56     2016.50    373.02 o 
 -23   1   2      447.08      741.74    231.80 o 
 -21   1   2      115.34      163.44    214.07 o 
 -19   1   2      109.62      258.88    204.25 o 
 -17   1   2      239.75      190.38    194.51 o 
 -15   1   2      187.19      189.61    182.14 o 
 -13   1   2        0.49      -53.34    169.55 o 
 -11   1   2      947.64      944.73    162.00 o 
  -9   1   2     7844.67     7873.26    174.04 o 
  -7   1   2     1362.77     1362.55    149.90 o 
  -5   1   2     6565.34     5938.04    176.28 o 
  -3   1   2      854.15      839.66    160.13 o 
  -1   1   2      126.54      135.98    261.50 o 
   3   1   2    24594.72    25550.36    327.16 o 
   5   1   2     5591.14     5961.15    195.21 o 
   7   1   2     2759.49     2758.17    165.57 o 
   9   1   2     8490.57     8564.44    188.99 o 
  11   1   2     9260.08     8956.27    274.76 o 
  13   1   2     3383.51     3509.23    347.85 o 
  15   1   2     1403.40     1699.03    281.22 o 
  17   1   2       97.75       59.82    287.71 o 
  19   1   2        1.62      153.42    209.29 o 
  21   1   2        3.41      185.30    236.05 o 
  23   1   2      173.70      192.18    246.72 o 
 -24   2   2       17.71      161.14    248.77 o 
 -22   2   2      772.50      961.36    228.39 o 
 -20   2   2      716.92      790.64    209.45 o 
 -18   2   2      218.13       10.89    199.87 o 
 -16   2   2      197.60      370.24    188.58 o 
 -14   2   2     3199.60     2956.05    181.21 o 
 -12   2   2     1501.91     1499.78    164.64 o 
 -10   2   2    12535.94    12147.90    186.30 o 
  -8   2   2     1006.73     1026.48    188.20 o 
  -6   2   2    17455.30    16952.84    304.42 o 
  -4   2   2     1745.73     1749.52    186.24 o 
  -2   2   2    39281.47    40698.86    453.66 o 
   0   2   2      511.92      567.72    281.69 o 
   2   2   2      414.30      618.40    211.98 o 
   4   2   2     5624.93     5516.18    218.96 o 
   6   2   2      749.77     1038.81    169.57 o 
   8   2   2    14475.63    15625.06    359.63 o 
  10   2   2    12869.41    13569.00    313.16 o 
  12   2   2    12506.01    12168.75    403.84 o 
  14   2   2        4.60       39.71    279.95 o 
  16   2   2    10371.54    10222.36    304.24 o 
  18   2   2        8.89      110.45    210.67 o 
  20   2   2     1755.23     2022.91    229.09 o 
  22   2   2        5.31       77.95    241.75 o 
  24   2   2     1114.44     1173.04    255.65 o 
 -23   3   2       38.63      317.20    243.58 o 
 -21   3   2     2613.40     2667.34    229.47 o 
 -19   3   2     1583.82     1738.39    218.91 o 
 -17   3   2      533.84      810.13    198.54 o 
 -15   3   2     3397.28     3528.73    201.41 o 
 -13   3   2      146.52      108.32    176.13 o 
 -11   3   2    24644.18    23335.56    526.56 o 
  -9   3   2      267.87      155.48    182.83 o 
  -7   3   2    77493.98    75049.80   2432.99 o 
  -5   3   2     4304.58     4334.41    199.34 o 
  -3   3   2      207.23       39.73    210.85 o 
  -1   3   2    17156.36    19969.89    422.64 o 
   1   3   2     8469.31     8339.71    285.42 o 
   3   3   2     9062.91    10307.39    339.00 o 
   5   3   2        3.80      117.47    182.15 o 
   7   3   2     2801.09     3149.88    308.64 o 
   9   3   2     6289.71     6117.65    256.87 o 
  11   3   2       18.44      179.18    214.75 o 
  13   3   2     6902.59     6919.52    257.95 o 
  15   3   2      613.77      488.57    291.32 o 
  17   3   2     2775.24     2569.39    215.86 o 
  19   3   2     2802.25     2678.59    220.72 o 
  21   3   2     1409.30     1532.01    233.37 o 
  23   3   2     2391.33     2243.76    255.79 o 
 -22   4   2      327.73      294.19    232.57 o 
 -20   4   2       16.64      186.16    222.19 o 
 -18   4   2     2147.37     2264.10    212.38 o 
 -16   4   2     1035.71      861.94    199.94 o 
 -14   4   2     4088.91     3892.41    189.86 o 
 -12   4   2      384.58      404.88    166.40 o 
 -10   4   2    19873.71    19391.28    318.53 o 
  -8   4   2     8638.29     8781.47    254.57 o 
  -6   4   2      122.98      184.91    244.22 o 
  -4   4   2    11199.77    11410.49    269.61 o 
  -2   4   2      170.36      172.77    228.85 o 
   0   4   2    10802.16    11155.81    444.56 o 
   2   4   2     1237.32     1277.35    239.23 o 
   4   4   2        2.56      -10.10    213.10 o 
   6   4   2      219.38      262.06    234.98 o 
   8   4   2     7169.17     6901.93    427.37 o 
  10   4   2      530.24      487.62    258.48 o 
  12   4   2     3169.79     3111.36    190.56 o 
  14   4   2      286.37      575.30    237.55 o 
  16   4   2      559.36      891.21    212.08 o 
  18   4   2      100.07      257.09    217.49 o 
  20   4   2      776.91     1173.93    238.49 o 
  22   4   2      468.34      473.71    253.35 o 
 -21   5   2     2007.11     2237.79    245.59 o 
 -19   5   2       71.26       91.45    226.91 o 
 -17   5   2      309.19      702.81    223.66 o 
 -15   5   2      147.89      -21.60    220.47 o 
 -13   5   2      119.71      240.38    210.53 o 
 -11   5   2      102.45      212.68    201.44 o 
  -9   5   2     4095.72     4321.38    260.50 o 
  -7   5   2       58.50       99.93    242.30 o 
  -5   5   2      914.58      954.67    328.14 o 
  -3   5   2      319.50      411.38    337.59 o 
   1   5   2      732.89      661.51    346.04 o 
   3   5   2     8637.18     8314.79    269.34 o 
   5   5   2    12285.91    12079.11    265.01 o 
   7   5   2     1723.70     1804.34    205.70 o 
   9   5   2     2509.42     2356.79    205.67 o 
  11   5   2     3532.43     3330.37    220.67 o 
  13   5   2      247.99      363.64    216.73 o 
  15   5   2     2607.87     2470.83    227.85 o 
  17   5   2      150.13      143.15    246.54 o 
  19   5   2      109.81      471.33    250.56 o 
  21   5   2       96.84      112.54    276.44 o 
 -20   6   2      394.96      511.34    270.49 o 
 -18   6   2      704.72     1003.40    255.47 o 
 -16   6   2      279.87      513.73    235.17 o 
 -14   6   2     2135.74     2308.87    230.11 o 
 -12   6   2        1.86       11.87    220.00 o 
 -10   6   2     1566.91     1372.31    217.20 o 
  -8   6   2     7144.33     6484.52    308.94 o 
  -6   6   2     1391.29     1428.34    255.99 o 
  -4   6   2    18730.41    18361.45    423.65 o 
   0   6   2     4488.07     4273.88    359.11 o 
   2   6   2     5574.86     5403.39    262.96 o 
   4   6   2    12022.67    11790.18    393.49 o 
   6   6   2    34050.67    33124.46   1119.39 o 
   8   6   2       70.38      201.87    200.68 o 
  10   6   2     9135.70     9254.89    242.50 o 
  12   6   2     2350.62     2491.04    225.44 o 
  14   6   2      937.42      849.71    243.44 o 
  16   6   2     1867.22     1801.24    254.04 o 
  18   6   2      120.77      148.40    260.79 o 
  20   6   2      850.00      824.56    276.58 o 
 -19   7   2       18.60      444.01    267.58 o 
 -17   7   2      167.11      443.75    257.91 o 
 -15   7   2      122.03      414.89    242.53 o 
 -13   7   2        1.36       92.18    237.86 o 
 -11   7   2      690.49      859.35    225.86 o 
  -9   7   2       33.21      263.80    224.40 o 
  -7   7   2      143.66       60.26    267.74 o 
  -5   7   2      812.55      982.41    356.69 o 
  -1   7   2     6738.88     6423.09    354.48 o 
   1   7   2        1.35      138.53    251.38 o 
   3   7   2     2558.28     2287.58    262.46 o 
   5   7   2     1125.28     1237.04    271.60 o 
   7   7   2      870.23      878.95    277.95 o 
   9   7   2     1501.62     1489.51    221.66 o 
  11   7   2       41.92       51.59    233.14 o 
  13   7   2      235.09      519.42    239.39 o 
  15   7   2       86.25      493.95    257.80 o 
  17   7   2       40.58       86.35    264.09 o 
  19   7   2       35.50      -97.82    283.73 o 
 -18   8   2      772.42     1186.94    257.27 o 
 -16   8   2       39.24      294.91    263.25 o 
 -14   8   2     1876.90     2073.75    262.11 o 
 -12   8   2      957.10     1234.48    251.12 o 
 -10   8   2     2398.24     2524.55    247.41 o 
  -8   8   2     1946.81     2217.91    233.59 o 
  -6   8   2     6336.18     6342.07    301.08 o 
  -2   8   2     1541.19     1437.43    346.04 o 
   0   8   2     4381.42     4029.99    395.50 o 
   2   8   2      914.58      990.10    269.75 o 
   4   8   2     1426.50     1730.92    378.91 o 
   6   8   2     2817.00     2799.16    290.13 o 
   8   8   2      136.98       14.96    302.93 o 
  10   8   2      198.31      262.31    241.82 o 
  12   8   2     1084.06     1474.09    254.15 o 
  14   8   2       83.84      192.33    246.68 o 
  16   8   2     2766.60     2670.84    263.46 o 
  18   8   2        1.39       76.73    284.56 o 
 -17   9   2      885.40     1009.53    289.75 o 
 -15   9   2     1632.29     1946.46    280.50 o 
 -13   9   2      609.33      710.76    355.96 o 
 -11   9   2     4768.02     4516.05    262.67 o 
  -9   9   2       92.63      181.69    249.62 o 
  -7   9   2     3242.53     3269.03    315.18 o 
  -5   9   2      260.59      513.13    288.38 o 
  -3   9   2      486.77      812.28    267.06 o 
  -1   9   2      632.51      983.66    293.49 o 
   1   9   2      159.62      251.79    294.87 o 
   3   9   2      606.11      786.33    282.82 o 
   5   9   2       25.80      168.66    296.42 o 
   7   9   2       10.20      -19.68    256.36 o 
   9   9   2      303.28      327.58    325.66 o 
  11   9   2     1577.99     1693.59    341.40 o 
  13   9   2       49.71     -148.80    268.09 o 
  15   9   2       47.52      162.83    275.88 o 
  17   9   2     1019.66     1016.44    278.72 o 
 -14  10   2      143.23      190.45    284.21 o 
 -12  10   2     1002.67     1001.30    302.89 o 
 -10  10   2        0.62      -35.95    321.88 o 
  -8  10   2      225.55      525.71    311.27 o 
  -6  10   2      466.57      644.57    306.07 o 
  -4  10   2        5.25      462.46    315.52 o 
  -2  10   2     1703.37     1893.52    304.70 o 
   0  10   2        1.71      192.67    314.92 o 
   2  10   2      361.62      536.29    315.51 o 
   4  10   2        9.36      169.16    306.75 o 
   6  10   2      108.27      116.77    325.90 o 
   8  10   2        2.70       14.40    277.95 o 
  10  10   2      162.41      140.13    292.69 o 
  12  10   2       85.39      -35.52    361.01 o 
  14  10   2        6.81       94.25    369.82 o 
 -11  11   2      360.85      880.04    359.99 o 
  -9  11   2      111.94      133.11    287.70 o 
  -7  11   2      305.66      406.88    275.89 o 
  -5  11   2     2462.90     2401.55    348.05 o 
  -3  11   2     1128.83      897.35    337.76 o 
  -1  11   2      307.22      364.13    317.46 o 
   1  11   2      183.68      397.00    332.37 o 
   3  11   2     1101.46     1149.08    331.29 o 
   5  11   2      154.15      125.70    351.97 o 
   7  11   2      618.17      803.44    286.05 o 
   9  11   2      235.35      406.12    296.07 o 
  11  11   2       82.73      239.95    313.03 o 
  -8  12   2      326.05      387.05    314.44 o 
  -6  12   2      204.10      234.98    291.61 o 
  -4  12   2     1060.87      648.31    366.45 o 
  -2  12   2       27.19      -74.73    354.51 o 
   0  12   2      193.32      489.76    350.94 o 
   2  12   2      320.96      404.78    339.47 o 
   4  12   2      403.82      604.86    340.62 o 
   6  12   2     1457.24     1389.57    304.92 o 
   8  12   2       51.42      451.96    322.50 o 
 -23   1   3      276.67      520.08    246.30 o 
 -21   1   3        7.48      238.02    214.86 o 
 -19   1   3      221.39      330.95    209.73 o 
 -17   1   3     4115.38     4057.16    199.37 o 
 -15   1   3     2475.25     2465.07    181.97 o 
 -13   1   3    11717.27    11242.89    191.69 o 
 -11   1   3       90.64      181.78    157.67 o 
  -9   1   3       92.76      104.96    150.46 o 
  -7   1   3     7468.93     7871.83    172.70 o 
  -5   1   3     2562.92     2652.17    159.39 o 
  -3   1   3    40763.24    38292.09   1132.19 o 
  -1   1   3    23483.65    24979.25    463.31 o 
   3   1   3    40525.41    41228.21    404.58 o 
   5   1   3    39014.80    38159.54    319.55 o 
   7   1   3      288.78      594.82    165.64 o 
   9   1   3    17839.40    19097.52    264.36 o 
  11   1   3    16541.07    16252.93    296.23 o 
  13   1   3     1416.16     1383.12    251.71 o 
  15   1   3       90.58      186.80    279.50 o 
  17   1   3      642.21      750.07    306.13 o 
  19   1   3      304.88      463.34    330.28 o 
  21   1   3     2632.12     2761.53    236.14 o 
  23   1   3        7.53      -59.52    246.32 o 
 -24   2   3      259.17      463.30    243.67 o 
 -22   2   3      638.32      682.33    228.45 o 
 -20   2   3     1349.35     1678.42    211.79 o 
 -18   2   3      416.77      449.91    199.92 o 
 -16   2   3     1054.50     1009.74    189.59 o 
 -14   2   3     1677.75     1632.49    175.43 o 
 -12   2   3     1513.30     1393.55    170.87 o 
 -10   2   3     2406.75     2327.17    161.70 o 
  -8   2   3     3013.52     3092.06    189.18 o 
  -6   2   3     5771.34     5124.20    165.41 o 
  -4   2   3    16909.55    17509.72    443.21 o 
  -2   2   3   156287.20   161169.72   1017.20 o 
   0   2   3    90357.82    93207.13    830.96 o 
   2   2   3     3632.67     3836.02    291.18 o 
   4   2   3      575.38      488.98    201.94 o 
   6   2   3    15503.28    16015.92    324.72 o 
   8   2   3     8852.92     9305.99    199.25 o 
  10   2   3     6834.54     7274.76    272.13 o 
  12   2   3     9871.50    10208.66    453.71 o 
  14   2   3      296.71      338.47    287.49 o 
  16   2   3     1504.97     1291.29    287.76 o 
  18   2   3     1088.31      982.56    334.99 o 
  20   2   3      284.88      500.26    258.72 o 
  22   2   3      717.23      634.26    245.38 o 
  24   2   3      369.04      367.74    259.83 o 
 -23   3   3       13.94      263.90    238.25 o 
 -21   3   3      107.95      299.50    224.77 o 
 -19   3   3      155.04      170.16    211.99 o 
 -17   3   3      212.03      264.26    199.56 o 
 -15   3   3      552.59      889.92    193.20 o 
 -13   3   3      220.72      265.13    169.38 o 
 -11   3   3        3.96      -91.93    170.40 o 
  -9   3   3      834.20      790.34    181.80 o 
  -7   3   3     7315.00     7833.93    221.85 o 
  -5   3   3    10206.35    10253.73    216.33 o 
  -3   3   3        3.23       49.69    221.07 o 
  -1   3   3        5.06       22.89    245.50 o 
   1   3   3     6781.81     6990.30    470.30 o 
   3   3   3      240.24      249.32    270.84 o 
   5   3   3      533.57      701.16    183.58 o 
   7   3   3     2765.93     3287.20    264.85 o 
   9   3   3       65.63      152.75    256.56 o 
  11   3   3       23.49      -95.33    273.55 o 
  13   3   3     6163.11     5959.94    338.90 o 
  15   3   3     2397.98     2068.80    299.28 o 
  17   3   3       94.60      -35.38    309.16 o 
  19   3   3      200.09      181.03    224.60 o 
  21   3   3        0.69     -182.82    235.96 o 
  23   3   3       44.22      265.38    264.50 o 
 -22   4   3      376.04      819.56    244.15 o 
 -20   4   3     3881.92     3799.88    219.52 o 
 -18   4   3        0.05       83.47    203.00 o 
 -16   4   3     2144.73     2333.01    196.63 o 
 -14   4   3     3191.77     3044.72    193.98 o 
 -12   4   3     2135.38     2124.91    178.54 o 
 -10   4   3    30077.19    29902.70    940.89 o 
  -8   4   3      240.33      280.52    228.57 o 
  -6   4   3    26697.98    26002.32    985.73 o 
  -4   4   3     7349.45     7606.04    264.58 o 
  -2   4   3       78.38      209.78    242.65 o 
   0   4   3     2112.60     1820.66    377.40 o 
   2   4   3     2211.74     2269.83    243.87 o 
   4   4   3      181.93      208.71    300.80 o 
   6   4   3     1270.08     1477.06    254.45 o 
   8   4   3    11868.39    11875.28    301.11 o 
  10   4   3      869.12      745.24    268.03 o 
  12   4   3     2690.18     2666.86    242.17 o 
  14   4   3     4167.81     4003.63    423.65 o 
  16   4   3      626.00      586.25    243.98 o 
  18   4   3      135.44      461.03    222.30 o 
  20   4   3       49.60      188.03    236.09 o 
  22   4   3      700.53      805.86    253.91 o 
 -21   5   3      406.55      433.88    242.22 o 
 -19   5   3      561.83      699.50    218.93 o 
 -17   5   3     1631.17     1717.76    233.76 o 
 -15   5   3        1.63        1.86    212.53 o 
 -13   5   3      470.97      543.87    212.72 o 
 -11   5   3     1727.55     1784.27    206.31 o 
  -9   5   3     8332.39     7765.35    259.69 o 
  -7   5   3      876.68      867.61    256.62 o 
  -5   5   3     9164.84     9032.81    263.83 o 
  -3   5   3     6453.18     6454.41    367.25 o 
   1   5   3     4353.96     4059.75    334.58 o 
   3   5   3     1484.99     1832.32    317.49 o 
   5   5   3    11325.24    11280.53    437.02 o 
   7   5   3     3476.25     3628.58    212.06 o 
   9   5   3        3.76       90.11    208.74 o 
  11   5   3     2006.71     1971.31    226.53 o 
  13   5   3     1021.88     1233.92    231.77 o 
  15   5   3      285.86      494.85    228.27 o 
  17   5   3      542.94      662.16    252.34 o 
  19   5   3       17.22      253.03    264.20 o 
  21   5   3     1328.98     1407.15    284.16 o 
 -20   6   3      161.09      125.02    267.69 o 
 -18   6   3      591.03      723.99    249.33 o 
 -16   6   3      246.01      380.81    236.46 o 
 -14   6   3      113.87      235.08    230.75 o 
 -12   6   3       21.83      123.60    221.97 o 
 -10   6   3     1009.77     1011.87    213.41 o 
  -8   6   3      188.88      101.38    261.05 o 
  -6   6   3       18.69      204.10    251.93 o 
  -4   6   3       27.25       57.30    330.76 o 
   0   6   3     4230.06     4245.53    339.20 o 
   2   6   3     9426.09     9256.33    378.81 o 
   4   6   3     4524.92     4422.15    275.56 o 
   6   6   3     3690.86     3760.44    285.66 o 
   8   6   3      660.34      794.21    213.49 o 
  10   6   3      898.10      921.35    217.58 o 
  12   6   3     1798.79     1947.24    236.88 o 
  14   6   3       47.13      -43.13    245.07 o 
  16   6   3      120.95      106.17    255.85 o 
  18   6   3        0.48      -65.45    267.29 o 
  20   6   3      188.69      271.54    282.51 o 
 -19   7   3      735.52      824.72    271.55 o 
 -17   7   3      377.00      652.59    254.02 o 
 -15   7   3      187.17        5.53    248.94 o 
 -13   7   3        7.38       17.01    236.84 o 
 -11   7   3     1244.69     1142.87    232.79 o 
  -9   7   3      917.04     1173.13    224.32 o 
  -7   7   3      999.21     1159.66    270.95 o 
  -5   7   3     1461.70     1749.49    358.70 o 
  -1   7   3       27.20      109.38    327.34 o 
   1   7   3     8041.89     7930.09    377.60 o 
   3   7   3      407.11      371.77    349.05 o 
   5   7   3     9425.57     9346.95    304.89 o 
   7   7   3     4481.05     4354.59    380.42 o 
   9   7   3     1657.96     1565.85    221.79 o 
  11   7   3     4639.63     4426.45    290.00 o 
  13   7   3       33.20      210.45    246.89 o 
  15   7   3     4101.67     3868.74    266.72 o 
  17   7   3     1165.35     1465.72    271.30 o 
  19   7   3      502.85      784.71    285.09 o 
 -18   8   3       26.82     -130.42    279.12 o 
 -16   8   3      128.95      295.98    244.16 o 
 -14   8   3       39.25       34.62    246.44 o 
 -12   8   3      452.16      883.59    245.23 o 
 -10   8   3      288.11      456.76    233.22 o 
  -8   8   3       10.18      433.49    286.81 o 
  -6   8   3     3796.06     4133.54    438.73 o 
  -2   8   3        4.44       56.30    348.25 o 
   0   8   3     2881.79     3015.60    400.53 o 
   2   8   3      621.46      986.64    363.13 o 
   4   8   3     3320.24     3588.88    291.41 o 
   6   8   3       29.53      183.55    298.79 o 
   8   8   3     2564.95     2775.89    305.94 o 
  10   8   3       21.59      218.98    319.73 o 
  12   8   3      981.68      740.90    249.29 o 
  14   8   3      527.45      890.10    264.74 o 
  16   8   3      163.18      257.98    266.54 o 
  18   8   3      597.63      836.74    277.87 o 
 -17   9   3        7.82      215.03    272.46 o 
 -15   9   3       17.30      264.28    270.51 o 
 -13   9   3      421.94      598.17    258.69 o 
 -11   9   3       27.71      257.31    248.22 o 
  -9   9   3      537.83      929.67    253.00 o 
  -7   9   3        0.31      278.35    241.54 o 
  -3   9   3       80.18      159.26    267.47 o 
  -1   9   3      551.80      687.85    378.81 o 
   1   9   3     1068.57     1154.55    286.10 o 
   3   9   3      543.75      669.75    384.44 o 
   5   9   3     1452.46     1380.08    312.37 o 
   7   9   3        3.67      201.27    265.98 o 
   9   9   3       20.37       82.65    276.84 o 
  11   9   3      284.75      593.64    346.57 o 
  13   9   3     1499.15     1300.87    355.96 o 
  15   9   3      196.12      376.04    279.21 o 
  17   9   3      373.39      222.98    291.42 o 
 -14  10   3     1540.98     1325.85    281.37 o 
 -12  10   3       12.79      139.94    265.68 o 
 -10  10   3     2647.50     2606.45    272.46 o 
  -8  10   3       35.51      282.10    332.60 o 
  -6  10   3     2175.10     2222.90    330.95 o 
  -4  10   3      267.14      803.06    434.51 o 
  -2  10   3      110.38      485.78    435.11 o 
   0  10   3      277.92      690.58    341.11 o 
   2  10   3     1097.88     1352.36    318.39 o 
   4  10   3     3719.93     3471.31    341.34 o 
   6  10   3      246.34      -41.12    316.24 o 
   8  10   3       13.62      176.00    284.25 o 
  10  10   3       28.15      266.53    292.27 o 
  12  10   3      103.61      105.41    310.60 o 
  14  10   3      474.05      806.72    377.18 o 
 -11  11   3      351.62      259.52    350.68 o 
  -9  11   3      379.42      370.15    338.73 o 
  -7  11   3      137.22      434.16    263.60 o 
  -5  11   3      507.17      623.82    337.49 o 
  -3  11   3       59.09      387.89    319.99 o 
  -1  11   3      333.05      277.32    333.98 o 
   1  11   3      436.94      634.07    313.76 o 
   3  11   3       15.89      194.82    335.02 o 
   5  11   3      242.86      365.72    330.85 o 
   7  11   3       56.49       63.02    284.68 o 
   9  11   3       15.52       53.67    289.56 o 
  11  11   3      125.21      305.89    312.43 o 
  -8  12   3        0.18      323.52    296.85 o 
  -6  12   3      132.17      229.90    301.66 o 
  -4  12   3      153.79      489.75    662.82 o 
  -2  12   3       94.11      462.02    354.06 o 
   0  12   3      114.97      463.50    348.33 o 
   2  12   3       34.25       54.96    366.07 o 
   4  12   3       12.03      402.25    368.57 o 
   6  12   3       83.77      334.39    308.73 o 
   8  12   3      136.11       69.27    320.68 o 
 -24   0   4       30.12     -309.74    339.46 o 
 -22   0   4      361.11      739.45    318.81 o 
 -20   0   4        4.73      258.74    308.03 o 
 -18   0   4    16828.71    16101.29    314.41 o 
 -16   0   4    11024.67    10876.36    293.70 o 
 -14   0   4    16610.49    16132.59    821.16 o 
 -12   0   4     1885.34     1810.62    232.09 o 
 -10   0   4      232.90      245.00    217.24 o 
  -8   0   4    13262.37    14141.86    265.29 o 
  -6   0   4     8963.62     9190.13    254.62 o 
  -4   0   4     5472.26     5449.65    250.15 o 
  -2   0   4    48629.34    44301.59    483.95 o 
   0   0   4     2590.07     1593.46    406.36 o 
   4   0   4    29770.62    31286.00    471.38 o 
   6   0   4    49981.30    48638.44    472.81 o 
   8   0   4    36810.18    37519.83    686.14 o 
  10   0   4     8006.51     7503.10    265.30 o 
  12   0   4    14901.34    14838.15    424.65 o 
  14   0   4     5060.92     5344.36    407.36 o 
  16   0   4     3823.93     3563.92    428.68 o 
  18   0   4      133.22      276.47    437.12 o 
  20   0   4     5980.71     5728.60    494.42 o 
  22   0   4     1761.44     1822.54    352.73 o 
  24   0   4      719.01      928.63    376.27 o 
 -23   1   4       37.56      277.18    232.78 o 
 -21   1   4      799.05      977.30    215.99 o 
 -19   1   4       54.93      -91.39    203.97 o 
 -17   1   4    11920.58    11183.04    213.51 o 
 -15   1   4     7743.58     7871.29    193.09 o 
 -13   1   4     1697.34     1732.63    172.19 o 
 -11   1   4      718.13      655.55    157.36 o 
  -9   1   4        7.60       42.94    149.64 o 
  -7   1   4     5758.38     5898.08    162.37 o 
  -5   1   4     2539.91     2486.48    154.62 o 
  -3   1   4     1665.85     1740.07    169.35 o 
  -1   1   4      753.40     1055.60    276.31 o 
   1   1   4      339.85      546.90    587.32 o 
   3   1   4     7757.05     7748.27    346.41 o 
   5   1   4    49884.54    52027.15    372.21 o 
   7   1   4    10451.30    10778.11    210.60 o 
   9   1   4    13407.26    13595.99    242.27 o 
  11   1   4      157.31      398.56    248.62 o 
  13   1   4     3216.29     3330.84    268.99 o 
  15   1   4      498.02      704.95    284.18 o 
  17   1   4      377.25      507.91    306.73 o 
  19   1   4      692.86      899.55    326.93 o 
  21   1   4      189.54      249.15    267.48 o 
  23   1   4       93.30      424.83    256.33 o 
 -24   2   4        9.88      -27.38    246.50 o 
 -22   2   4        5.64      142.39    235.54 o 
 -20   2   4       62.49       95.04    219.04 o 
 -18   2   4      432.70      549.70    203.21 o 
 -16   2   4     6263.29     5994.40    197.68 o 
 -14   2   4       44.41      301.66    174.65 o 
 -12   2   4     9292.64     9059.41    208.72 o 
 -10   2   4      224.50      319.28    152.24 o 
  -8   2   4    26133.67    25787.64    612.44 o 
  -6   2   4      364.40      338.93    180.67 o 
  -4   2   4    38520.28    39913.95   1001.22 o 
  -2   2   4   179489.69   188647.89    904.06 o 
   0   2   4    32163.62    35178.28    546.64 o 
   2   2   4     2868.18     2580.09    319.50 o 
   4   2   4    29645.36    31794.24    481.52 o 
   6   2   4     6611.49     6616.40    210.32 o 
   8   2   4     6089.00     5984.65    195.83 o 
  10   2   4      111.11      227.79    252.31 o 
  12   2   4     1893.85     1995.52    281.42 o 
  14   2   4     3505.18     3426.11    282.92 o 
  16   2   4      119.64      137.98    309.17 o 
  18   2   4      807.48      997.64    318.51 o 
  20   2   4      478.54      399.10    272.58 o 
  22   2   4      783.70      895.90    284.52 o 
 -23   3   4      338.16      551.77    242.87 o 
 -21   3   4     1257.58     1259.59    227.80 o 
 -19   3   4     1293.98     1330.48    213.72 o 
 -17   3   4        0.53       64.31    201.70 o 
 -15   3   4     5566.94     5492.22    200.34 o 
 -13   3   4     3644.87     3631.95    181.95 o 
 -11   3   4     7954.92     7768.86    181.25 o 
  -9   3   4     7136.54     6954.49    260.85 o 
  -7   3   4    10219.36    10390.82    330.15 o 
  -5   3   4    53706.66    52995.10   1043.18 o 
  -3   3   4     4849.99     5232.35    259.35 o 
  -1   3   4    59103.43    60940.93    536.73 o 
   1   3   4     1604.01     1544.80    424.45 o 
   3   3   4     1139.00      695.03    269.70 o 
   5   3   4      318.82      325.04    200.02 o 
   7   3   4      771.16      893.00    265.34 o 
   9   3   4      260.41      377.97    268.38 o 
  11   3   4       26.98      -19.08    295.67 o 
  13   3   4     1218.32     1620.59    288.15 o 
  15   3   4     4390.93     4327.53    305.23 o 
  17   3   4      186.40      163.82    315.26 o 
  19   3   4      808.91      720.57    261.75 o 
  21   3   4      123.51      257.07    284.95 o 
  23   3   4     1104.56     1530.78    316.96 o 
 -22   4   4        6.47      168.84    234.70 o 
 -20   4   4     1196.81     1767.91    231.29 o 
 -18   4   4      116.25      326.93    208.60 o 
 -16   4   4     2649.31     2604.45    193.56 o 
 -14   4   4       46.55      194.48    186.15 o 
 -12   4   4      845.20      767.91    177.37 o 
 -10   4   4      320.61      406.69    236.72 o 
  -8   4   4     2223.12     1806.44    240.47 o 
  -6   4   4      154.53      162.26    257.90 o 
  -4   4   4     6728.08     6519.01    337.79 o 
  -2   4   4        3.45      132.59    250.67 o 
   0   4   4    24650.39    25624.55    463.96 o 
   2   4   4        8.14      -36.03    239.45 o 
   4   4   4     1410.17     1359.62    305.82 o 
   6   4   4      370.25      511.22    257.90 o 
   8   4   4      310.75      291.75    331.36 o 
  10   4   4      687.88      906.41    340.81 o 
  12   4   4       66.03      -98.44    295.46 o 
  14   4   4     4762.95     4581.52    416.11 o 
  16   4   4      423.19      428.05    318.21 o 
  18   4   4      205.05       88.61    258.32 o 
  20   4   4       27.54        1.77    284.53 o 
  22   4   4     1203.47     1200.37    294.51 o 
 -21   5   4     2731.43     2672.18    247.44 o 
 -19   5   4     1493.88     1638.88    254.72 o 
 -17   5   4     1939.50     2085.41    231.26 o 
 -15   5   4     1510.33     1634.03    226.95 o 
 -13   5   4       29.05      211.20    210.30 o 
 -11   5   4       72.33      285.47    198.13 o 
  -9   5   4       80.29      206.23    242.84 o 
  -7   5   4        3.00      -18.14    240.56 o 
  -5   5   4     3249.07     3014.00    314.87 o 
  -3   5   4     1345.13     1197.76    349.05 o 
  -1   5   4     1219.27     1050.41    252.28 o 
   1   5   4    22408.95    22197.01    427.27 o 
   3   5   4     8247.10     9147.75    352.47 o 
   5   5   4     5167.57     4860.15    298.89 o 
   7   5   4        3.39       97.23    205.59 o 
   9   5   4    10466.94    10717.47    238.98 o 
  11   5   4     1162.38     1201.83    222.93 o 
  13   5   4     2003.05     2272.04    273.30 o 
  15   5   4       30.56      388.26    405.35 o 
  17   5   4     1552.81     1459.86    292.72 o 
  19   5   4        2.35      409.36    305.50 o 
  21   5   4      439.38      212.33    328.78 o 
 -20   6   4       20.34      250.42    255.65 o 
 -18   6   4     1447.58     1700.45    252.11 o 
 -16   6   4       28.48      -98.13    238.75 o 
 -14   6   4      381.77      552.10    231.62 o 
 -12   6   4        8.51      -69.94    223.51 o 
 -10   6   4     1581.67     1533.81    268.96 o 
  -8   6   4     3190.58     3032.01    270.66 o 
  -6   6   4      402.13      646.23    240.42 o 
  -4   6   4       54.84      149.19    367.95 o 
  -2   6   4      519.73      669.15    360.31 o 
   0   6   4      256.54      513.32    328.14 o 
   2   6   4     8478.30     7439.08    358.90 o 
   4   6   4       23.93       22.12    328.95 o 
   6   6   4    21352.32    20409.86    741.74 o 
   8   6   4     3150.58     3061.28    220.83 o 
  10   6   4    18336.35    18440.99    272.88 o 
  12   6   4    12823.18    12387.52    410.04 o 
  14   6   4     1250.36     1134.03    253.83 o 
  16   6   4     5169.57     5304.08    326.37 o 
  18   6   4      124.79      194.23    290.35 o 
  20   6   4      694.15      839.12    327.15 o 
 -19   7   4      170.61      483.76    270.47 o 
 -17   7   4       34.38       97.51    248.85 o 
 -15   7   4      197.59      138.86    249.28 o 
 -13   7   4      449.60      442.37    230.80 o 
 -11   7   4       85.84      254.30    225.89 o 
  -9   7   4     2296.54     2309.94    497.04 o 
  -7   7   4       47.47       -7.46    269.70 o 
  -5   7   4       85.28      295.17    361.12 o 
  -3   7   4      204.95      523.78    379.82 o 
  -1   7   4        6.26      288.33    334.78 o 
   1   7   4     2868.40     2807.70    357.10 o 
   3   7   4        1.90      204.89    348.85 o 
   5   7   4     2493.95     2110.20    360.92 o 
   7   7   4       18.35       -2.98    252.32 o 
   9   7   4     3506.68     3473.32    291.35 o 
  11   7   4       40.27      275.77    236.57 o 
  13   7   4     1219.98     1539.81    256.62 o 
  15   7   4      101.34      147.60    263.10 o 
  17   7   4      165.88      107.36    263.82 o 
  19   7   4       19.49      531.67    286.38 o 
 -18   8   4       81.90      742.08    285.45 o 
 -16   8   4      154.34      -32.46    256.97 o 
 -14   8   4        8.72       50.54    254.29 o 
 -12   8   4     1179.47     1276.39    245.40 o 
 -10   8   4      141.72      296.86    241.96 o 
  -8   8   4     2876.34     2796.07    306.96 o 
  -6   8   4     1680.77     1742.26    272.05 o 
  -2   8   4        2.43      135.92    352.67 o 
   0   8   4     4103.49     3671.69    374.99 o 
   2   8   4     5744.83     5663.06    390.47 o 
   4   8   4     1753.08     1780.65    379.61 o 
   6   8   4     2932.19     2352.21    308.52 o 
   8   8   4       40.55       85.21    262.83 o 
  10   8   4      321.82      100.45    320.70 o 
  12   8   4        9.40       29.57    302.61 o 
  14   8   4      150.36      319.91    252.32 o 
  16   8   4     1740.33     1790.13    282.57 o 
  18   8   4      620.41      686.51    293.26 o 
 -17   9   4        2.13       88.05    287.37 o 
 -15   9   4     1363.17     1477.51    274.78 o 
 -13   9   4      123.07      292.61    259.53 o 
 -11   9   4     4591.42     4508.36    261.70 o 
  -9   9   4     2550.31     2647.24    251.58 o 
  -7   9   4       62.11      435.98    312.32 o 
  -3   9   4     1980.42     1975.48    420.03 o 
  -1   9   4     1319.27     1660.21    380.42 o 
   1   9   4       57.08       23.93    414.40 o 
   3   9   4      613.62      479.14    388.26 o 
   5   9   4      170.54      441.95    398.72 o 
   7   9   4       11.00      280.13    326.52 o 
   9   9   4        7.34        0.51    280.06 o 
  11   9   4        0.19      322.01    345.44 o 
  13   9   4      442.73      685.54    355.32 o 
  15   9   4      861.62      889.87    345.38 o 
  17   9   4      225.90      466.63    300.80 o 
 -14  10   4       84.11      157.43    291.71 o 
 -12  10   4      882.20      667.66    269.90 o 
 -10  10   4      178.46      293.43    279.77 o 
  -8  10   4      438.81      604.73    320.37 o 
  -6  10   4        2.38     -178.63    297.32 o 
  -4  10   4      317.73      266.41    395.10 o 
  -2  10   4       15.73      415.61    401.93 o 
   0  10   4      186.65      350.86    399.92 o 
   2  10   4        4.14       51.27    402.74 o 
   4  10   4       39.47       12.47    415.00 o 
   6  10   4      225.37      364.34    321.76 o 
   8  10   4      141.55       70.93    297.67 o 
  10  10   4       22.44       63.79    302.76 o 
  12  10   4       17.97      160.92    314.79 o 
  14  10   4      211.17      376.80    326.38 o 
 -11  11   4      299.22      562.63    350.14 o 
  -9  11   4      192.07      -82.49    339.45 o 
  -7  11   4        8.04      459.26    265.73 o 
  -5  11   4       45.03      137.93    309.67 o 
  -3  11   4       18.43      234.41    318.56 o 
  -1  11   4      193.63      868.61    467.08 o 
   1  11   4      526.28      693.28    318.65 o 
   3  11   4       62.90      241.19    327.32 o 
   5  11   4      931.35     1260.68    345.17 o 
   7  11   4        5.32      237.53    301.02 o 
   9  11   4      481.63      910.08    307.16 o 
  11  11   4       64.22      198.35    328.40 o 
  -8  12   4      229.85      161.05    297.95 o 
  -6  12   4        0.42      393.26    300.71 o 
  -4  12   4      643.64      710.02    342.92 o 
  -2  12   4      766.18      931.74    352.46 o 
   0  12   4       40.43      175.62    333.38 o 
   2  12   4     1906.13     1810.44    351.33 o 
   4  12   4      587.64      684.07    349.47 o 
   6  12   4      211.13      456.89    312.73 o 
   8  12   4       84.48      607.58    322.80 o 
 -23   1   5       13.82       48.25    230.08 o 
 -21   1   5      242.48      435.65    221.09 o 
 -19   1   5      230.10      204.04    203.61 o 
 -17   1   5     3122.91     3090.73    198.63 o 
 -15   1   5      839.93      966.81    184.69 o 
 -13   1   5     5354.25     5401.00    175.40 o 
 -11   1   5     1126.09      981.63    162.48 o 
  -9   1   5     3613.99     3635.41    160.01 o 
  -7   1   5     8011.10     7796.47    163.20 o 
  -5   1   5     6570.49     6338.01    197.62 o 
  -3   1   5      206.95      306.77    158.31 o 
  -1   1   5     3446.31     3809.53    234.19 o 
   1   1   5    52227.12    49665.20   1068.27 o 
   3   1   5      172.53      374.68    287.19 o 
   5   1   5     5755.30     5795.73    214.93 o 
   7   1   5    30313.95    30509.24    284.59 o 
   9   1   5       18.77      -36.76    209.32 o 
  11   1   5     9508.44     9565.93    303.17 o 
  13   1   5     3708.13     4080.09    286.96 o 
  15   1   5      366.41      538.87    295.71 o 
  17   1   5     6438.17     6065.34    334.35 o 
  19   1   5       42.93      207.52    320.81 o 
  21   1   5     5260.16     4827.45    344.17 o 
  23   1   5      664.52      898.38    294.21 o 
 -24   2   5      594.33      892.44    239.52 o 
 -22   2   5       13.85      382.67    227.42 o 
 -20   2   5     1045.15     1155.75    215.83 o 
 -18   2   5     1424.10     1466.88    202.83 o 
 -16   2   5     4530.43     4616.07    199.39 o 
 -14   2   5     3896.43     3704.74    181.54 o 
 -12   2   5     1219.28     1194.99    170.56 o 
 -10   2   5     6245.89     6164.87    168.59 o 
  -8   2   5    31933.09    32951.09    619.65 o 
  -6   2   5     2963.61     2630.88    190.65 o 
  -4   2   5    44765.96    43962.20   1005.59 o 
  -2   2   5    80163.97    83478.84    597.94 o 
   0   2   5    63545.17    64671.45    702.23 o 
   4   2   5     3417.24     3099.05    330.55 o 
   6   2   5    29409.28    30144.87    407.93 o 
   8   2   5     1512.67     1764.50    189.92 o 
  10   2   5     5225.55     4941.27    272.64 o 
  12   2   5       12.67      197.88    266.33 o 
  14   2   5      775.21      743.36    291.29 o 
  16   2   5      257.67      351.53    315.08 o 
  18   2   5     1586.89     1380.51    341.29 o 
  20   2   5     1232.34     1239.05    330.84 o 
  22   2   5      269.57      708.86    301.37 o 
 -23   3   5      348.95      816.18    243.23 o 
 -21   3   5        7.27      286.68    233.88 o 
 -19   3   5      733.75      708.00    211.93 o 
 -17   3   5      160.99      283.40    197.43 o 
 -15   3   5      876.74      925.76    186.75 o 
 -13   3   5      783.25      824.79    169.78 o 
 -11   3   5     1078.70     1161.84    204.08 o 
  -9   3   5     2833.53     2772.44    204.25 o 
  -7   3   5      378.25      488.12    228.44 o 
  -5   3   5     3603.28     3893.67    216.03 o 
  -3   3   5    12060.02    12448.44    290.26 o 
  -1   3   5    18382.21    19949.47    375.21 o 
   1   3   5      312.81      486.81    322.10 o 
   3   3   5       11.74       26.92    271.64 o 
   5   3   5     3592.50     3600.17    301.11 o 
   7   3   5      684.41      779.40    289.46 o 
   9   3   5       30.71       36.77    276.12 o 
  11   3   5       37.12      197.61    277.08 o 
  13   3   5     2619.58     2592.43    302.63 o 
  15   3   5       88.22      151.15    324.80 o 
  17   3   5      246.36      423.96    321.01 o 
  19   3   5        6.30      104.09    364.73 o 
  21   3   5        5.73      -22.27    277.07 o 
  23   3   5       26.67      308.87    305.11 o 
 -22   4   5       31.22      317.17    244.80 o 
 -20   4   5     1945.41     2255.38    226.02 o 
 -18   4   5       96.24      309.30    209.44 o 
 -16   4   5     2570.06     2538.22    200.23 o 
 -14   4   5     4260.28     4285.75    192.42 o 
 -12   4   5        6.36      121.10    179.21 o 
 -10   4   5     9431.08     9576.32    274.09 o 
  -8   4   5     6233.81     5851.83    256.74 o 
  -6   4   5    12255.16    11653.66    297.04 o 
  -4   4   5    25058.11    25397.72    714.83 o 
  -2   4   5    10779.78    10907.23    287.51 o 
   0   4   5    16410.84    16058.20    365.64 o 
   2   4   5     1857.89     1954.42    252.89 o 
   4   4   5     2036.80     1693.05    277.14 o 
   6   4   5       69.17       58.26    275.99 o 
   8   4   5     2038.14     1955.58    338.19 o 
  10   4   5     9514.12     9957.25    386.65 o 
  12   4   5      236.34      565.20    361.32 o 
  14   4   5    11044.31    11012.68    835.53 o 
  16   4   5     2892.07     2457.83    332.20 o 
  18   4   5       37.03      110.60    336.59 o 
  20   4   5       97.09      366.04    286.15 o 
  22   4   5       21.74       86.89    310.98 o 
 -21   5   5      564.99      617.68    274.76 o 
 -19   5   5       82.51      556.31    243.88 o 
 -17   5   5      783.07      678.19    238.79 o 
 -15   5   5     1218.95     1415.76    233.37 o 
 -13   5   5      880.29      886.80    214.40 o 
 -11   5   5     1175.78     1271.30    209.61 o 
  -9   5   5     2173.63     2367.38    250.83 o 
  -7   5   5     1634.72     1616.62    244.76 o 
  -5   5   5       34.56      129.62    247.31 o 
  -3   5   5      558.38       58.91    351.06 o 
  -1   5   5        2.31      245.10    372.98 o 
   1   5   5     1283.10     1062.14    244.93 o 
   3   5   5       67.94      123.86    271.84 o 
   5   5   5       35.78      -39.03    269.60 o 
   7   5   5      479.50      543.92    254.43 o 
   9   5   5       22.26      188.07    238.45 o 
  11   5   5     2586.50     2920.70    378.01 o 
  13   5   5        4.96      312.67    270.99 o 
  15   5   5      423.25      265.01    406.56 o 
  17   5   5     1428.44     1794.08    295.74 o 
  19   5   5      416.97      790.95    307.07 o 
  21   5   5      712.46      783.91    329.68 o 
 -20   6   5      434.73      756.56    263.38 o 
 -18   6   5       29.80      177.04    291.67 o 
 -16   6   5      409.60      529.90    241.69 o 
 -14   6   5      268.65      379.87    230.10 o 
 -12   6   5      414.64      415.70    227.44 o 
 -10   6   5      165.85      242.58    260.18 o 
  -8   6   5       51.98      229.06    264.20 o 
  -6   6   5     1921.20     1732.28    371.57 o 
  -4   6   5       53.62       35.99    364.33 o 
  -2   6   5        0.31     -107.17    393.89 o 
   2   6   5      582.34      451.40    318.49 o 
   4   6   5      804.65      847.50    332.36 o 
   6   6   5     2295.52     2510.57    291.84 o 
   8   6   5      198.92      304.94    286.54 o 
  10   6   5       51.60       24.45    234.97 o 
  12   6   5      157.43      273.28    271.13 o 
  14   6   5     1023.08     1074.81    287.92 o 
  16   6   5      111.02      276.85    297.01 o 
  18   6   5      709.38      723.60    307.03 o 
  20   6   5       25.96       30.40    601.29 o 
 -19   7   5        3.83       -8.10    275.07 o 
 -17   7   5      689.08     1115.36    260.29 o 
 -15   7   5       22.17     -270.03    252.17 o 
 -13   7   5      577.32      795.43    243.88 o 
 -11   7   5      249.66      521.04    277.38 o 
  -9   7   5     1883.67     1891.96    271.77 o 
  -7   7   5      305.66      384.91    261.05 o 
  -5   7   5      969.48     1068.27    394.69 o 
  -3   7   5     1648.11     1465.38    403.74 o 
   1   7   5     3997.74     3814.24    359.91 o 
   3   7   5     8926.74     9153.18    385.04 o 
   5   7   5       56.56      532.63    360.71 o 
   7   7   5     2507.35     2372.14    288.77 o 
   9   7   5      433.51      427.76    301.51 o 
  11   7   5       29.11      457.13    296.84 o 
  13   7   5       86.78      238.78    281.34 o 
  15   7   5     1308.86     1385.25    405.05 o 
  17   7   5     2834.32     2655.64    320.56 o 
  19   7   5       15.18     -252.57    326.46 o 
 -18   8   5      190.50      449.46    279.48 o 
 -16   8   5      498.22      655.46    267.09 o 
 -14   8   5     1312.47     1450.94    245.37 o 
 -12   8   5       27.05       75.62    247.46 o 
 -10   8   5     1275.74     1340.34    296.93 o 
  -8   8   5       50.14        5.70    323.82 o 
  -6   8   5      803.29      755.02    287.58 o 
  -4   8   5      944.97      780.14    428.27 o 
  -2   8   5       36.78      552.73    359.11 o 
   0   8   5      468.44      471.50    358.30 o 
   2   8   5     1634.71     1630.45    380.02 o 
   4   8   5     1998.63     2133.32    386.45 o 
   6   8   5     1014.15     1525.10    348.85 o 
   8   8   5       52.24       84.16    315.68 o 
  10   8   5       21.41      171.63    327.36 o 
  12   8   5      426.26      161.47    337.18 o 
  14   8   5     1457.23     1126.10    357.43 o 
  16   8   5      356.27      196.43    315.18 o 
  18   8   5      874.31     1316.03    318.22 o 
 -17   9   5        5.92      129.31    283.88 o 
 -15   9   5        2.57       38.45    271.29 o 
 -13   9   5      324.55      510.04    260.23 o 
 -11   9   5      484.85      528.76    255.27 o 
  -9   9   5      373.85      251.31    303.79 o 
  -7   9   5     1294.85     1194.84    304.91 o 
  -3   9   5      617.39      261.99    386.05 o 
  -1   9   5        0.13       11.66    375.39 o 
   1   9   5      954.08     1063.44    383.84 o 
   3   9   5        9.94     -111.99    427.67 o 
   5   9   5     3152.45     2969.76    409.17 o 
   7   9   5      167.80      342.92    333.09 o 
   9   9   5       25.72       -0.06    331.86 o 
  11   9   5       50.41      368.65    302.48 o 
  13   9   5       24.86      -10.79    341.86 o 
  15   9   5       41.10      -47.40    383.15 o 
 -14  10   5     1993.77     2129.16    285.47 o 
 -12  10   5      189.36      538.43    268.44 o 
 -10  10   5     3026.06     3218.58    269.53 o 
  -8  10   5      648.02      822.77    465.67 o 
  -6  10   5      422.34      506.29    471.30 o 
  -4  10   5       40.01      374.39    449.99 o 
  -2  10   5      819.00     1414.31    403.34 o 
   0  10   5     2986.45     2837.26    422.24 o 
   2  10   5        0.14      -35.19    405.95 o 
   4  10   5     4440.70     4462.89    429.48 o 
   6  10   5      761.45      861.37    345.19 o 
   8  10   5      138.54       76.53    347.89 o 
  10  10   5      136.79      473.32    363.24 o 
  12  10   5        3.25      261.91    306.68 o 
  14  10   5      407.99      400.54    343.24 o 
 -11  11   5     1342.98     1189.43    370.35 o 
  -9  11   5       24.51       22.91    337.76 o 
  -7  11   5      712.43      798.58    276.26 o 
  -5  11   5       78.12      417.38    337.38 o 
  -3  11   5      532.56     1027.05    434.91 o 
  -1  11   5       37.41      735.50    428.47 o 
   1  11   5      917.77      684.63    432.70 o 
   3  11   5        1.81     -123.46    430.48 o 
   5  11   5      533.99      312.66    445.16 o 
   7  11   5       93.31      188.15    361.46 o 
   9  11   5       73.42      256.87    377.74 o 
  11  11   5        3.93      223.26    340.70 o 
  -8  12   5        9.75      463.48    308.24 o 
  -6  12   5       65.91      325.11    284.76 o 
  -4  12   5       16.55      261.09    361.24 o 
  -2  12   5        2.03     -212.57    613.25 o 
   0  12   5       77.34      670.36    507.49 o 
   2  12   5      746.80     1130.80    503.27 o 
   4  12   5      110.15      218.76    464.47 o 
   6  12   5      394.24      549.55    371.27 o 
 -24   0   6      303.11      968.14    376.70 o 
 -22   0   6      362.01      609.06    316.51 o 
 -20   0   6     1666.44     2038.89    298.57 o 
 -18   0   6      662.69      765.97    287.16 o 
 -16   0   6     1549.03     1199.29    256.10 o 
 -14   0   6     2209.91     2213.24    251.31 o 
 -12   0   6     6815.63     6705.06    239.26 o 
 -10   0   6     5304.37     5410.14    237.07 o 
  -8   0   6     2305.31     2134.47    217.64 o 
  -6   0   6        5.97      177.53    214.47 o 
  -4   0   6    40179.96    39144.46    387.92 o 
  -2   0   6     1379.55     1192.58    232.10 o 
   0   0   6      142.66       46.04    395.10 o 
   4   0   6     8856.15     8733.15    479.34 o 
   6   0   6    24560.87    25568.22    398.66 o 
   8   0   6   172734.63   185280.83    900.16 o 
  10   0   6       57.80      115.41    380.02 o 
  12   0   6    11450.72    11782.54    459.84 o 
  14   0   6      137.81      166.28    421.24 o 
  16   0   6    10041.64    10234.72    470.70 o 
  18   0   6     5396.66     5524.12    508.50 o 
  20   0   6     4768.74     3791.52    541.27 o 
  22   0   6     5397.62     4608.46    526.80 o 
 -23   1   6      882.49      975.34    234.24 o 
 -21   1   6       48.64        1.03    217.19 o 
 -19   1   6     1794.06     1931.26    206.48 o 
 -17   1   6     3921.23     3891.91    199.52 o 
 -15   1   6    11465.20    11029.12    300.34 o 
 -13   1   6      571.83      710.55    170.05 o 
 -11   1   6     4045.33     3994.95    164.40 o 
  -9   1   6     7132.01     7366.71    169.46 o 
  -7   1   6     5527.60     5869.19    165.50 o 
  -5   1   6      146.63      195.61    179.51 o 
  -3   1   6      100.89      234.19    160.88 o 
  -1   1   6    42706.65    43485.15    919.27 o 
   1   1   6     3672.28     3903.52    511.51 o 
   3   1   6     4243.17     4299.20    303.72 o 
   5   1   6     7128.03     6778.98    311.69 o 
   7   1   6     5050.49     5250.63    210.59 o 
   9   1   6     4773.94     5219.19    236.51 o 
  11   1   6     7317.60     7358.80    300.59 o 
  13   1   6       60.22      156.02    281.61 o 
  15   1   6     4245.54     4481.96    313.13 o 
  17   1   6       93.71      138.68    321.07 o 
  19   1   6     2413.20     2224.27    349.60 o 
  21   1   6        0.48      314.62    348.76 o 
  23   1   6      690.87      918.34    398.70 o 
 -22   2   6       30.75      241.01    222.39 o 
 -20   2   6       52.71      290.65    241.40 o 
 -18   2   6      362.51      475.55    201.08 o 
 -16   2   6      551.52      715.25    188.63 o 
 -14   2   6     6253.42     6132.01    188.53 o 
 -12   2   6     1459.09     1459.93    170.69 o 
 -10   2   6      468.86      484.84    162.61 o 
  -8   2   6     6376.83     6567.68    199.52 o 
  -6   2   6     5703.37     5415.71    193.26 o 
  -4   2   6     4504.07     4698.10    205.30 o 
  -2   2   6    27843.38    28345.05    681.87 o 
   0   2   6     5432.84     5964.45    341.00 o 
   4   2   6     4519.00     4756.04    362.93 o 
   6   2   6    34998.86    35649.89    641.29 o 
   8   2   6     2180.18     2015.53    249.74 o 
  10   2   6    11267.03    11137.96    273.62 o 
  12   2   6     1944.66     2020.08    278.75 o 
  14   2   6       57.82      247.52    303.13 o 
  16   2   6      207.56      376.34    309.09 o 
  18   2   6      193.89      200.15    339.62 o 
  20   2   6       79.27      113.10    343.33 o 
  22   2   6     1066.93     1064.77    396.34 o 
 -23   3   6      357.78      500.86    242.84 o 
 -21   3   6      156.65      388.81    219.82 o 
 -19   3   6      636.89      818.40    209.71 o 
 -17   3   6       55.10      -13.85    195.45 o 
 -15   3   6     3631.99     3795.38    185.49 o 
 -13   3   6     1885.36     1879.10    180.05 o 
 -11   3   6      156.57      197.75    200.10 o 
  -9   3   6     9438.49     8990.49    303.08 o 
  -7   3   6      689.90      613.34    231.09 o 
  -5   3   6    74917.11    75559.71   1980.54 o 
  -3   3   6    30788.74    31022.85   1124.56 o 
  -1   3   6    60888.41    63200.90    549.07 o 
   1   3   6    45330.20    47602.55    637.96 o 
   3   3   6     4608.00     4442.78    326.73 o 
   5   3   6    10242.68    10239.14    375.19 o 
   7   3   6       65.15      222.46    283.94 o 
   9   3   6     4087.90     3750.13    298.92 o 
  11   3   6     2183.84     2281.65    328.95 o 
  13   3   6       21.83       -6.95    299.73 o 
  15   3   6      189.21       72.28    314.80 o 
  17   3   6       36.28      348.11    329.11 o 
  19   3   6       30.19      130.41    367.07 o 
  21   3   6     1255.63     1288.24    361.28 o 
  23   3   6      228.10      617.87    331.08 o 
 -22   4   6        3.72      185.02    237.00 o 
 -20   4   6     1151.15     1460.91    229.66 o 
 -18   4   6     1658.49     1780.49    203.68 o 
 -16   4   6      721.62      484.99    199.88 o 
 -14   4   6      637.98      771.42    188.91 o 
 -12   4   6       18.89      266.62    177.12 o 
 -10   4   6     3548.07     3295.76    258.92 o 
  -8   4   6     2673.90     2754.22    260.80 o 
  -6   4   6    16039.55    15301.92    296.89 o 
  -4   4   6      773.73      711.48    247.17 o 
  -2   4   6     8271.00     8451.29    293.43 o 
   0   4   6    13595.78    14991.01    369.93 o 
   2   4   6     9399.47     9405.08    298.19 o 
   4   4   6       14.63      148.23    258.14 o 
   6   4   6       12.45       -1.98    296.02 o 
   8   4   6       58.36      119.63    335.98 o 
  10   4   6     1867.79     1795.33    360.51 o 
  12   4   6      147.35      366.34    366.95 o 
  14   4   6     2615.00     2338.10    350.11 o 
  16   4   6       40.85      445.23    328.67 o 
  18   4   6      139.11      342.60    378.89 o 
  20   4   6      571.48      549.87    285.82 o 
  22   4   6       87.98      170.35    300.99 o 
 -21   5   6      297.71      670.32    264.56 o 
 -19   5   6     2185.64     2819.69    253.75 o 
 -17   5   6      133.21      349.33    238.36 o 
 -15   5   6     2850.63     2769.39    229.91 o 
 -13   5   6      115.92      398.29    232.45 o 
 -11   5   6     1513.63     1676.24    208.62 o 
  -9   5   6      778.08      912.22    255.93 o 
  -7   5   6     2043.84     2059.48    252.55 o 
  -5   5   6     1216.80     1117.89    252.29 o 
  -3   5   6     4477.07     4445.19    384.04 o 
  -1   5   6     3925.01     3588.85    411.58 o 
   1   5   6     3118.83     3275.58    426.66 o 
   3   5   6     1840.94     2105.81    246.27 o 
   5   5   6      790.17      736.73    283.79 o 
   7   5   6     3546.28     3018.62    341.61 o 
   9   5   6     2357.81     2199.30    249.40 o 
  11   5   6    12941.93    13144.16    422.24 o 
  13   5   6      722.06      829.60    390.87 o 
  15   5   6     3802.78     3790.32    429.08 o 
  17   5   6      549.94      741.74    432.70 o 
  19   5   6      920.83     1182.42    380.82 o 
  21   5   6        3.39      -70.47    345.50 o 
 -20   6   6     1105.25     1200.08    275.40 o 
 -18   6   6      488.27      462.83    252.45 o 
 -16   6   6     1508.70     1810.23    245.43 o 
 -14   6   6      453.70      653.78    231.86 o 
 -12   6   6     6299.53     6009.04    288.23 o 
 -10   6   6      520.58      599.90    275.10 o 
  -8   6   6     2722.37     2630.94    276.04 o 
  -6   6   6     2233.01     2264.20    267.08 o 
  -4   6   6     3089.56     3403.06    385.04 o 
  -2   6   6       19.04       71.18    381.02 o 
   2   6   6     2205.56     2306.64    296.78 o 
   4   6   6     4763.15     4603.63    352.87 o 
   6   6   6     1703.50     1709.86    298.34 o 
   8   6   6     2840.61     3101.26    313.31 o 
  10   6   6      587.69      762.65    334.98 o 
  12   6   6     4090.76     4007.68    276.85 o 
  14   6   6      469.29      240.20    286.25 o 
  16   6   6     3221.13     3641.75    303.07 o 
  18   6   6     1924.05     2118.61    312.63 o 
  20   6   6      435.89      925.81    340.29 o 
 -19   7   6     1064.03     1230.59    279.31 o 
 -17   7   6      238.00      540.15    263.94 o 
 -15   7   6      287.85      599.95    252.59 o 
 -13   7   6       71.51      219.31    235.57 o 
 -11   7   6      545.81      486.41    282.42 o 
  -9   7   6        0.49      449.21    271.48 o 
  -7   7   6      174.72      254.04    264.94 o 
  -5   7   6      631.11      903.60    410.38 o 
  -3   7   6        7.19      107.37    396.71 o 
   1   7   6      294.56      436.92    345.43 o 
   3   7   6     1338.65     1236.56    321.10 o 
   5   7   6     1492.07     1477.04    358.30 o 
   7   7   6      719.61      756.72    310.11 o 
   9   7   6      558.50      734.84    319.98 o 
  11   7   6      854.10      515.74    403.74 o 
  13   7   6       54.05      446.05    522.98 o 
  15   7   6      324.60      349.42    303.73 o 
  17   7   6      303.02      419.00    385.35 o 
  19   7   6      343.51      513.06    334.91 o 
 -18   8   6       34.15      128.34    282.61 o 
 -16   8   6       67.38      367.24    252.58 o 
 -14   8   6      130.48      172.48    255.26 o 
 -12   8   6     1222.99      996.70    251.45 o 
 -10   8   6      946.51      969.39    299.64 o 
  -8   8   6      929.73      985.32    294.43 o 
  -6   8   6     2424.16     2376.09    423.25 o 
  -4   8   6     2356.04     2180.57    474.12 o 
   0   8   6       90.96     -323.11    336.39 o 
   2   8   6    10857.40    10297.85    421.44 o 
   4   8   6     2069.72     1918.18    394.49 o 
   6   8   6     1822.42     2040.31    321.62 o 
   8   8   6        8.04      238.23    327.52 o 
  10   8   6       67.17      464.47    415.91 o 
  12   8   6      131.50      135.12    415.00 o 
  14   8   6       35.93      -11.26    432.90 o 
  16   8   6      398.39      689.66    454.21 o 
  18   8   6      191.72       41.99    337.59 o 
 -15   9   6      342.92      422.65    263.95 o 
 -13   9   6      510.18      665.05    264.13 o 
 -11   9   6      355.72      737.24    264.29 o 
  -9   9   6     3209.59     2823.32    521.07 o 
  -7   9   6      969.68      948.65    311.41 o 
  -3   9   6      352.96      403.34    381.02 o 
  -1   9   6     1464.46     1837.15    393.09 o 
   1   9   6     2331.11     2196.26    436.11 o 
   3   9   6     1164.42     1077.52    406.76 o 
   5   9   6     2820.13     2475.94    378.41 o 
   7   9   6        0.06       95.46    335.60 o 
   9   9   6      129.89       22.49    347.89 o 
  11   9   6      279.83      372.60    361.88 o 
  13   9   6       17.63      262.22    376.44 o 
  15   9   6      236.53        2.21    458.63 o 
 -14  10   6        1.58     -280.24    284.84 o 
 -12  10   6        0.22      304.30    280.70 o 
 -10  10   6      322.00      569.97    275.91 o 
  -8  10   6       11.44      493.01    318.48 o 
  -6  10   6     1171.37     1614.17    425.86 o 
  -4  10   6       23.15      -21.72    463.06 o 
  -2  10   6      347.73      342.02    409.77 o 
   0  10   6       59.11      243.49    414.80 o 
   2  10   6      874.75      881.08    414.60 o 
   4  10   6       38.95      274.86    417.42 o 
   6  10   6       59.43      143.21    360.39 o 
   8  10   6        9.39      460.43    461.45 o 
  10  10   6        3.24      258.63    343.81 o 
  12  10   6        1.06     -343.11    391.98 o 
  14  10   6        6.90      187.08    405.87 o 
 -11  11   6      543.02      784.35    295.20 o 
  -9  11   6      683.79      909.77    325.04 o 
  -7  11   6       38.09      678.40    504.68 o 
  -5  11   6      314.77      302.00    483.37 o 
  -3  11   6       44.49      138.33    472.91 o 
  -1  11   6       27.57      244.50    440.94 o 
   1  11   6      464.96      426.26    437.52 o 
   3  11   6       84.37      582.89    434.10 o 
   5  11   6      110.30      149.19    449.59 o 
   7  11   6      265.56      467.61    371.21 o 
   9  11   6       60.74      -65.18    350.76 o 
  11  11   6      446.38      741.83    402.18 o 
  -6  12   6      186.65      -38.17    285.70 o 
  -4  12   6        1.37      389.67    513.73 o 
  -2  12   6      361.24     1095.41    467.68 o 
   0  12   6       36.55      318.09    464.67 o 
   2  12   6      606.82      656.89    468.08 o 
   4  12   6      261.91      142.96    464.67 o 
   6  12   6       73.11      450.16    410.48 o 
 -23   1   7       54.44      307.21    240.85 o 
 -21   1   7      503.33      763.52    218.56 o 
 -19   1   7      382.43      445.52    205.25 o 
 -17   1   7     1101.28     1161.39    195.32 o 
 -15   1   7     4725.14     4723.94    194.19 o 
 -13   1   7        8.86       89.69    163.63 o 
 -11   1   7     3873.18     3652.48    164.50 o 
  -9   1   7     7387.38     7569.13    170.89 o 
  -7   1   7    13877.34    13932.15    190.86 o 
  -5   1   7     2194.82     2072.50    161.64 o 
  -3   1   7       10.37       29.31    164.40 o 
  -1   1   7    29754.48    30112.16    555.54 o 
   1   1   7     8136.46     7853.88    514.73 o 
   5   1   7      205.87      320.34    275.36 o 
   7   1   7    26843.75    27350.69    349.36 o 
   9   1   7     1505.46     1646.83    229.93 o 
  11   1   7     3047.04     3238.19    289.19 o 
  13   1   7      178.29      256.22    282.11 o 
  15   1   7        4.34       -5.55    303.51 o 
  17   1   7     3731.95     3926.85    338.17 o 
  19   1   7      428.59      669.65    352.21 o 
  21   1   7     2152.97     2092.38    373.76 o 
  23   1   7     1474.85     1394.33    403.31 o 
 -22   2   7     1151.70     1324.60    231.37 o 
 -20   2   7      828.63      848.09    214.23 o 
 -18   2   7     7906.82     7501.71    215.77 o 
 -16   2   7      549.61      573.96    188.51 o 
 -14   2   7     4417.72     4194.71    178.30 o 
 -12   2   7        6.91      189.27    168.93 o 
 -10   2   7      786.85      893.40    159.73 o 
  -8   2   7     5919.71     5738.34    255.42 o 
  -6   2   7     4112.51     4214.72    194.36 o 
  -4   2   7    24056.57    24206.52    668.35 o 
  -2   2   7       49.53       52.01    243.41 o 
   0   2   7    16073.37    16131.30    397.45 o 
   2   2   7     7037.36     7015.03    765.46 o 
   4   2   7      144.72       76.00    336.99 o 
   6   2   7    19608.09    19582.61    398.70 o 
   8   2   7     1803.25     1610.02    261.24 o 
  10   2   7     8757.48     8685.75    264.59 o 
  12   2   7      624.84      526.85    280.48 o 
  14   2   7      154.09       30.94    314.53 o 
  16   2   7       39.95       36.92    327.61 o 
  18   2   7      487.91      839.24    324.65 o 
  20   2   7     2627.27     2647.17    379.51 o 
  22   2   7        1.53      618.35    400.73 o 
 -23   3   7      463.29      483.57    243.45 o 
 -21   3   7       52.31       42.17    226.07 o 
 -19   3   7       38.61      -26.71    211.52 o 
 -17   3   7      300.44      454.26    202.23 o 
 -15   3   7      764.43      744.37    185.38 o 
 -13   3   7     1966.69     2078.40    184.30 o 
 -11   3   7      946.06     1041.25    203.29 o 
  -9   3   7     1708.70     1377.67    198.96 o 
  -7   3   7     1558.10     1698.69    234.07 o 
  -5   3   7       19.29       50.11    190.47 o 
  -3   3   7     4631.55     4850.77    221.29 o 
  -1   3   7     6822.83     7135.04    312.54 o 
   1   3   7     8048.57    10003.09    620.29 o 
   3   3   7      874.83      842.67    311.45 o 
   5   3   7     4403.36     4441.57    344.23 o 
   7   3   7     2422.62     2502.68    330.76 o 
   9   3   7       51.65       -5.39    292.54 o 
  11   3   7      325.19      352.82    299.79 o 
  13   3   7      867.41     1146.40    308.30 o 
  15   3   7     1884.05     1825.80    387.96 o 
  17   3   7       19.77      367.92    375.49 o 
  19   3   7       16.13      262.31    348.38 o 
  21   3   7       10.72      145.07    364.69 o 
 -22   4   7       24.11       69.69    231.40 o 
 -20   4   7      984.87      955.58    222.76 o 
 -18   4   7     1193.01     1186.05    207.64 o 
 -16   4   7      701.15      612.53    200.94 o 
 -14   4   7     2819.21     2825.01    202.03 o 
 -12   4   7      117.49       93.13    207.20 o 
 -10   4   7     3000.80     3053.54    260.33 o 
  -8   4   7     6068.26     6095.96    266.51 o 
  -6   4   7     2665.06     2469.47    256.81 o 
  -4   4   7    41045.29    40688.67   2595.98 o 
  -2   4   7    33955.33    34881.77    407.12 o 
   0   4   7     3216.47     2718.24    313.22 o 
   2   4   7     1167.00      986.03    557.16 o 
   4   4   7     3462.38     3026.86    330.15 o 
   6   4   7     6338.82     6232.48    386.65 o 
   8   4   7      490.69      484.57    349.05 o 
  10   4   7    21305.11    21264.46    447.58 o 
  12   4   7     3632.61     3667.67    420.43 o 
  14   4   7     3246.35     3630.26    343.59 o 
  16   4   7     1022.78     1233.04    346.68 o 
  18   4   7       94.36     -136.96    362.78 o 
  20   4   7      441.05      589.92    381.95 o 
  22   4   7        6.13      538.07    305.15 o 
 -21   5   7      893.75     1023.65    259.90 o 
 -19   5   7      448.32      464.96    252.38 o 
 -17   5   7        2.59       92.33    242.25 o 
 -15   5   7       39.58       97.00    225.80 o 
 -13   5   7      427.90      577.55    219.29 o 
 -11   5   7       98.51      122.11    263.25 o 
  -9   5   7       15.00      -55.23    267.41 o 
  -7   5   7     2028.30     2197.10    266.61 o 
  -5   5   7     2027.80     1828.28    243.30 o 
  -3   5   7     4679.74     4836.27    429.48 o 
  -1   5   7     2713.45     2577.88    431.89 o 
   1   5   7      724.49      637.78    431.69 o 
   3   5   7     6473.27     6508.63    299.25 o 
   5   5   7     3467.99     3198.42    288.74 o 
   7   5   7     3602.29     3559.89    318.29 o 
   9   5   7     1671.15     2137.54    363.73 o 
  11   5   7     3763.08     4138.77    398.72 o 
  13   5   7     5898.91     5329.29    418.22 o 
  15   5   7      207.48      170.50    405.35 o 
  17   5   7      965.94      863.58    440.14 o 
  19   5   7      268.42      633.36    456.82 o 
  21   5   7      112.49       55.38    357.70 o 
 -20   6   7       46.49      200.73    264.21 o 
 -18   6   7       31.14       84.45    377.76 o 
 -16   6   7        6.86      334.06    250.74 o 
 -14   6   7      245.11      311.01    234.59 o 
 -12   6   7      701.89      855.73    339.60 o 
 -10   6   7      584.65      809.60    267.62 o 
  -8   6   7      422.71      368.92    258.36 o 
  -6   6   7     5649.92     5535.54    284.07 o 
  -4   6   7       30.28      336.99    382.43 o 
  -2   6   7     1335.36     1251.24    419.63 o 
   2   6   7      327.07      237.46    333.97 o 
   4   6   7     2176.74     2200.68    346.84 o 
   6   6   7      195.00      298.76    305.27 o 
   8   6   7     1556.25     1301.11    365.14 o 
  10   6   7       32.00      272.85    374.99 o 
  12   6   7     3657.04     3346.96    402.94 o 
  14   6   7       58.47      210.99    290.21 o 
  16   6   7       50.62      109.66    301.25 o 
  18   6   7      597.51      499.78    367.05 o 
  20   6   7      125.86      428.05    347.57 o 
 -19   7   7      433.23      823.25    270.21 o 
 -17   7   7      653.82      703.28    272.37 o 
 -15   7   7      809.76     1008.25    246.36 o 
 -13   7   7     2245.21     2070.89    250.95 o 
 -11   7   7     4406.23     4034.36    362.62 o 
  -9   7   7       99.68      217.98    274.95 o 
  -7   7   7     1972.83     2016.78    286.79 o 
  -5   7   7        4.51      -63.14    414.80 o 
  -3   7   7      270.38      409.77    403.34 o 
   1   7   7      370.21      348.65    349.45 o 
   3   7   7     3368.74     3693.40    368.36 o 
   5   7   7      538.83      324.72    359.51 o 
   7   7   7      755.14     1037.73    321.38 o 
   9   7   7     1228.35     1709.87    378.81 o 
  11   7   7      472.06      438.33    401.73 o 
  13   7   7      852.56      785.37    420.23 o 
  15   7   7       37.55      526.39    427.67 o 
  17   7   7     2217.38     1792.32    318.01 o 
  19   7   7      213.54      524.97    328.72 o 
 -18   8   7      349.20      650.86    263.98 o 
 -16   8   7        3.67      195.41    280.05 o 
 -14   8   7      852.70      672.28    259.49 o 
 -12   8   7      259.92      302.99    294.73 o 
 -10   8   7     1967.33     2146.92    411.79 o 
  -8   8   7     1200.41     1229.03    287.73 o 
  -6   8   7      649.55      741.67    295.35 o 
  -4   8   7       85.65      -63.94    431.89 o 
   0   8   7     1493.89     1786.68    391.08 o 
   2   8   7      893.11      801.05    388.86 o 
   4   8   7      519.27      629.14    389.87 o 
   6   8   7     1243.58     1169.72    302.51 o 
   8   8   7        6.62      201.59    339.89 o 
  10   8   7     1030.28     1743.45    402.54 o 
  12   8   7     2179.63     2405.97    423.85 o 
  14   8   7      162.03      310.25    393.49 o 
  16   8   7     1314.12     1294.67    416.61 o 
  18   8   7       84.76     -287.12    480.15 o 
 -15   9   7       18.50      218.02    275.25 o 
 -13   9   7      421.28      600.33    258.04 o 
 -11   9   7      236.25      591.75    443.65 o 
  -9   9   7       73.62      107.05    302.09 o 
  -7   9   7        0.96      298.75    401.03 o 
  -5   9   7      956.97      449.18    463.06 o 
  -1   9   7      352.82      538.06    393.89 o 
   1   9   7      546.91      942.40    406.76 o 
   3   9   7     1005.24     1160.96    414.20 o 
   5   9   7      299.47      186.59    407.36 o 
   7   9   7      775.65      885.39    327.20 o 
   9   9   7       95.79      556.19    361.28 o 
  11   9   7      871.71      402.34    425.46 o 
  13   9   7      231.87      291.35    439.53 o 
  15   9   7        2.57      260.18    464.06 o 
 -14  10   7      528.57      626.12    287.08 o 
 -12  10   7      223.57      380.58    273.23 o 
 -10  10   7     1013.83     1033.63    361.32 o 
  -8  10   7     1023.57     1256.42    314.56 o 
  -6  10   7      465.40      301.80    476.93 o 
  -4  10   7     3259.44     3140.87    429.08 o 
  -2  10   7      354.14      153.41    414.00 o 
   0  10   7     3398.94     3551.65    429.88 o 
   2  10   7     1124.16     1405.86    426.87 o 
   4  10   7     1066.74      803.26    442.95 o 
   6  10   7     1038.02     1044.98    330.28 o 
   8  10   7        1.20       49.67    335.95 o 
  10  10   7     1182.48     1689.44    389.80 o 
  12  10   7      373.50      543.24    405.88 o 
  14  10   7      405.23     1029.87    485.38 o 
 -11  11   7      380.13      619.20    295.32 o 
  -9  11   7      345.29      621.70    508.90 o 
  -7  11   7       16.83     -336.99    455.01 o 
  -5  11   7      600.94      674.58    485.18 o 
  -3  11   7        0.63       49.86    487.79 o 
  -1  11   7      383.90      590.74    438.53 o 
   1  11   7        0.22      725.65    440.74 o 
   3  11   7       57.09      341.81    446.37 o 
   5  11   7      607.19     1263.10    443.15 o 
   7  11   7      382.23      264.30    385.50 o 
   9  11   7      130.78      471.18    399.71 o 
  11  11   7      126.65      315.99    424.60 o 
  -6  12   7      128.56      452.83    342.36 o 
  -4  12   7       82.58      149.19    471.90 o 
  -2  12   7      191.24      467.68    469.69 o 
   0  12   7      253.60      766.27    467.88 o 
   2  12   7      255.08      418.22    476.53 o 
   4  12   7      184.94       33.98    473.92 o 
   6  12   7        5.30      764.71    394.54 o 
 -22   0   8      104.19      166.46    315.96 o 
 -20   0   8     4325.87     4547.09    389.67 o 
 -18   0   8     2964.10     2886.10    294.89 o 
 -16   0   8     3502.70     3800.75    271.83 o 
 -14   0   8     2070.21     2032.03    256.47 o 
 -12   0   8     2892.60     2981.84    259.38 o 
 -10   0   8    24650.34    24775.94   1051.48 o 
  -8   0   8     2031.67     1804.14    214.36 o 
  -6   0   8    18960.36    18434.85    305.12 o 
  -4   0   8        0.15      -18.69    217.67 o 
  -2   0   8      294.25      149.24    245.59 o 
   0   0   8     8956.14     9290.31    417.01 o 
   4   0   8    15192.25    14330.46    507.49 o 
   6   0   8        1.34       63.74    380.42 o 
   8   0   8      803.25      785.97    399.92 o 
  10   0   8      691.01      648.84    404.75 o 
  12   0   8       17.98      116.02    414.00 o 
  14   0   8     1047.78     1198.56    438.53 o 
  16   0   8      825.29      763.45    469.29 o 
  18   0   8     8836.03     8269.29    529.21 o 
  20   0   8        0.74      691.07    524.79 o 
  22   0   8     5075.32     4634.20    542.28 o 
 -23   1   8      157.10      319.99    227.29 o 
 -21   1   8      850.35     1212.68    222.16 o 
 -19   1   8      308.85      611.46    203.13 o 
 -17   1   8       18.48      288.71    186.27 o 
 -15   1   8     2710.75     2730.89    179.27 o 
 -13   1   8     3837.88     3623.35    178.66 o 
 -11   1   8      309.14      428.38    164.76 o 
  -9   1   8    11775.47    11231.02    190.24 o 
  -7   1   8      227.47      379.17    159.42 o 
  -5   1   8     3906.31     3627.21    166.18 o 
  -3   1   8      519.35      585.06    193.37 o 
  -1   1   8       53.34       79.23    201.96 o 
   1   1   8     1236.96     1410.28    434.31 o 
   5   1   8     1854.50     1721.34    304.22 o 
   7   1   8      569.42      515.64    296.28 o 
   9   1   8       80.19      110.08    281.46 o 
  11   1   8     2091.27     2467.45    308.42 o 
  13   1   8     4018.15     4114.32    312.51 o 
  15   1   8      917.83     1011.81    326.22 o 
  17   1   8     1830.42     2116.30    337.74 o 
  19   1   8     1993.07     1733.64    355.43 o 
  21   1   8      877.03      814.91    374.30 o 
  23   1   8       31.95      294.23    402.02 o 
 -22   2   8      913.39      916.05    226.53 o 
 -20   2   8      475.66      460.86    202.19 o 
 -18   2   8      414.12      496.31    205.34 o 
 -16   2   8      659.45      675.84    187.44 o 
 -14   2   8     2498.40     2501.02    189.55 o 
 -12   2   8     1597.86     1630.59    174.63 o 
 -10   2   8      397.48      413.69    193.06 o 
  -8   2   8      943.95     1251.90    191.09 o 
  -6   2   8     1576.36     1491.21    185.11 o 
  -4   2   8     7801.57     7945.02    359.11 o 
  -2   2   8     2472.44     2621.34    253.32 o 
   0   2   8     7514.52     7561.35    338.98 o 
   2   2   8       85.30       67.36    583.50 o 
   4   2   8     6240.01     5885.03    363.73 o 
   6   2   8     9917.84    10113.48    399.52 o 
   8   2   8     5622.66     5400.14    312.04 o 
  10   2   8     2309.82     2294.59    311.67 o 
  12   2   8     2472.52     2510.74    319.00 o 
  14   2   8      243.97      225.75    307.93 o 
  16   2   8        6.37      -38.96    338.85 o 
  18   2   8        1.74      233.59    354.03 o 
  20   2   8       62.78      355.08    376.44 o 
  22   2   8      221.75      121.96    409.16 o 
 -23   3   8      457.31      688.97    244.46 o 
 -21   3   8       74.74      272.24    226.02 o 
 -19   3   8     4815.44     4512.42    221.25 o 
 -17   3   8     1873.34     1822.05    202.36 o 
 -15   3   8      628.49      639.38    191.70 o 
 -13   3   8      588.40      732.05    185.46 o 
 -11   3   8        8.43       52.65    205.52 o 
  -9   3   8      351.65      332.60    192.50 o 
  -7   3   8     6502.08     6141.02    265.11 o 
  -5   3   8     3991.02     4339.94    240.13 o 
  -3   3   8    38039.83    37805.87    875.42 o 
  -1   3   8      616.00      551.33    377.20 o 
   1   3   8    20245.69    18929.27    711.98 o 
   3   3   8      109.10      155.22    309.84 o 
   5   3   8     9717.55     8680.07    366.34 o 
   7   3   8     4555.82     4698.74    345.43 o 
   9   3   8     7600.59     7736.66    402.94 o 
  11   3   8     3204.64     3267.90    320.21 o 
  13   3   8      199.59      347.50    330.30 o 
  15   3   8      302.40      136.82    358.38 o 
  17   3   8      644.77      913.71    369.38 o 
  19   3   8      382.19      379.96    364.73 o 
  21   3   8      641.93      654.13    376.46 o 
 -22   4   8        2.66      216.07    241.40 o 
 -20   4   8        2.18      217.82    223.80 o 
 -18   4   8       30.31       18.12    206.59 o 
 -16   4   8        3.84      371.10    203.41 o 
 -14   4   8      547.94      643.92    196.84 o 
 -12   4   8      451.91      746.76    210.97 o 
 -10   4   8     1209.68     1244.27    256.68 o 
  -8   4   8     6770.38     6731.57    308.64 o 
  -6   4   8     3550.08     3535.18    242.46 o 
  -4   4   8     2807.43     2930.38    256.95 o 
  -2   4   8    48571.77    49844.95    683.43 o 
   0   4   8     2735.43     2262.41    470.30 o 
   4   4   8     7430.54     6935.61    355.89 o 
   6   4   8      187.10      363.73    333.17 o 
   8   4   8    10117.62    10081.10    418.42 o 
  10   4   8      579.92      510.71    363.73 o 
  12   4   8     1346.97     1335.49    379.01 o 
  14   4   8        3.69      148.19    434.71 o 
  16   4   8       10.69      254.92    382.50 o 
  18   4   8       12.91      298.85    366.76 o 
  20   4   8       14.56      359.58    389.24 o 
  22   4   8       15.05      425.05    327.95 o 
 -21   5   8       21.48       91.82    268.89 o 
 -19   5   8     1392.44     1613.12    255.59 o 
 -17   5   8     1653.13     1758.78    246.74 o 
 -15   5   8      171.43      788.40    236.06 o 
 -13   5   8      972.52     1232.63    281.37 o 
 -11   5   8     2313.83     2359.50    271.59 o 
  -9   5   8     3390.67     3117.03    266.03 o 
  -7   5   8     3019.71     2565.59    266.72 o 
  -5   5   8    13210.15    12822.69    535.74 o 
  -3   5   8     6614.35     6835.68    445.97 o 
  -1   5   8     1254.61     1341.12    442.55 o 
   3   5   8      735.99      693.88    322.91 o 
   5   5   8      605.37      611.24    333.77 o 
   7   5   8      231.23      287.12    342.02 o 
   9   5   8     1828.25     2012.08    397.11 o 
  11   5   8     3289.09     3449.31    395.50 o 
  13   5   8     2565.75     3024.05    405.35 o 
  15   5   8     1623.61     1883.19    429.68 o 
  17   5   8      923.39     1506.60    440.34 o 
  19   5   8      378.48      713.39    455.42 o 
  21   5   8      428.03      794.55    341.46 o 
 -20   6   8     1174.34     1261.54    274.42 o 
 -18   6   8       25.22      239.98    265.51 o 
 -16   6   8     2442.22     2912.34    281.39 o 
 -14   6   8     1204.88     1323.29    237.42 o 
 -12   6   8     4447.94     4742.48    292.25 o 
 -10   6   8     4294.91     3998.17    441.85 o 
  -8   6   8     4042.45     4018.33    277.59 o 
  -6   6   8     8254.40     7977.97    294.83 o 
  -4   6   8      293.40      490.80    421.24 o 
  -2   6   8     1060.79     1117.33    430.48 o 
   2   6   8      105.89      185.79    336.18 o 
   4   6   8      174.44      330.55    341.21 o 
   6   6   8       89.86      478.34    348.05 o 
   8   6   8        8.22      114.81    370.37 o 
  10   6   8       11.41      533.43    374.99 o 
  12   6   8     4438.12     4431.32    414.60 o 
  14   6   8     9577.17     9191.38    444.96 o 
  16   6   8       11.55      400.02    299.13 o 
  18   6   8     2165.09     2303.79    330.70 o 
  20   6   8      201.57      325.48    346.54 o 
 -19   7   8      129.85      340.54    267.02 o 
 -17   7   8      615.10      731.12    261.56 o 
 -15   7   8        0.21     -211.99    246.63 o 
 -13   7   8     1194.56     1661.89    295.44 o 
 -11   7   8       55.49      486.77    318.89 o 
  -9   7   8      337.85      513.57    303.44 o 
  -7   7   8     3547.19     3259.33    293.06 o 
  -5   7   8     5838.48     5472.22    658.80 o 
  -3   7   8      539.66      765.26    410.78 o 
   1   7   8        2.61      397.71    362.52 o 
   3   7   8     1706.48     1545.20    368.76 o 
   5   7   8     2055.65     1848.81    333.97 o 
   7   7   8       54.82      -29.76    368.36 o 
   9   7   8        9.90      175.53    382.43 o 
  11   7   8       40.86      228.81    406.76 o 
  13   7   8      757.47      829.00    416.21 o 
  15   7   8       98.85      325.33    433.30 o 
  17   7   8     1322.17      994.68    465.07 o 
  19   7   8       28.48     -197.05    481.56 o 
 -18   8   8       56.52      418.13    289.36 o 
 -16   8   8        1.56      -13.83    270.58 o 
 -14   8   8      208.90      352.72    259.02 o 
 -12   8   8      266.48      588.63    319.29 o 
 -10   8   8     1330.40     1290.50    308.85 o 
  -8   8   8      519.03      231.04    314.03 o 
  -6   8   8      271.35      659.64    293.60 o 
  -4   8   8     1117.81     1193.13    480.15 o 
   0   8   8     2644.78     2562.40    400.73 o 
   2   8   8     3651.14     3857.47    401.33 o 
   4   8   8     7878.83     7203.83    416.61 o 
   6   8   8       84.39      348.37    341.90 o 
   8   8   8     1037.27     1405.65    362.70 o 
  10   8   8      716.61      687.85    409.57 o 
  12   8   8     2173.17     2121.66    438.13 o 
  14   8   8        4.32      136.12    439.33 o 
  16   8   8      541.70      185.18    455.82 o 
 -15   9   8       57.46      -83.33    272.08 o 
 -13   9   8      417.37      792.85    276.61 o 
 -11   9   8        6.89      160.00    321.32 o 
  -9   9   8     1281.98     1081.19    315.59 o 
  -7   9   8      841.40      847.37    308.82 o 
  -5   9   8     1411.62     1255.87    502.67 o 
  -1   9   8      146.55       79.02    413.60 o 
   1   9   8     5164.13     5561.92    433.10 o 
   3   9   8       40.20      679.81    371.77 o 
   5   9   8     2864.39     2501.48    431.29 o 
   7   9   8     1817.45     1499.76    365.42 o 
   9   9   8      439.40     1343.24    609.54 o 
  11   9   8     1683.53     1545.00    436.32 o 
  13   9   8        0.17      390.87    439.93 o 
  15   9   8      421.38      408.17    471.30 o 
 -14  10   8       77.31      219.10    281.59 o 
 -12  10   8      589.42      844.92    276.79 o 
 -10  10   8        2.08      -21.49    334.01 o 
  -8  10   8      217.57      452.80    325.45 o 
  -6  10   8      410.45      608.23    436.52 o 
  -2  10   8      138.90      476.73    418.42 o 
   0  10   8      508.08      572.44    429.68 o 
   2  10   8       64.77      132.91    394.69 o 
   4  10   8       12.60     -250.93    394.29 o 
   6  10   8      664.63     1074.96    341.46 o 
   8  10   8      166.37      325.98    384.90 o 
  10  10   8        5.92     -134.11    441.14 o 
  12  10   8       75.53      215.54    464.06 o 
  -9  11   8      734.12      289.34    510.31 o 
  -7  11   8       32.64      633.96    510.51 o 
  -5  11   8     1309.30      990.38    341.60 o 
  -3  11   8      283.40      577.87    483.77 o 
  -1  11   8      370.34      268.63    444.36 o 
   1  11   8      207.77        6.43    452.20 o 
   3  11   8       18.68      590.33    450.39 o 
   5  11   8       10.27      297.58    464.26 o 
   7  11   8      232.73      391.46    394.21 o 
   9  11   8        4.98      178.26    416.70 o 
  -4  12   8        1.97     -250.33    473.51 o 
  -2  12   8      207.96     1170.41    474.92 o 
   0  12   8       74.06     1056.21    475.93 o 
   2  12   8      114.36      238.87    473.92 o 
   4  12   8      135.96      489.80    485.98 o 
 -23   1   9       81.51      421.57    241.01 o 
 -21   1   9     1604.69     2019.35    247.18 o 
 -19   1   9      231.49      276.07    205.78 o 
 -17   1   9     1732.80     1836.79    192.71 o 
 -15   1   9     3009.59     2933.27    183.98 o 
 -13   1   9       78.90      246.01    176.47 o 
 -11   1   9     5037.62     4858.11    177.95 o 
  -9   1   9    13822.09    13683.60    246.49 o 
  -7   1   9    11419.93    11483.31    195.43 o 
  -5   1   9     7592.49     7319.92    180.59 o 
  -3   1   9     2056.25     2300.48    204.85 o 
  -1   1   9     5046.07     4843.18    228.92 o 
   1   1   9     2710.42     2613.47    424.25 o 
   3   1   9     3605.06     3305.95    519.96 o 
   5   1   9     8536.89     8249.07    453.71 o 
   7   1   9     1783.89     1772.75    305.27 o 
   9   1   9     2481.34     2552.95    308.65 o 
  11   1   9     1277.52     1703.68    303.49 o 
  13   1   9      386.04      632.03    306.97 o 
  15   1   9     1052.14     1012.53    329.18 o 
  17   1   9      106.10      386.02    344.02 o 
  19   1   9     1815.85     1846.09    362.38 o 
  21   1   9      149.68      395.51    376.79 o 
 -22   2   9     1215.58     1544.31    232.92 o 
 -20   2   9      111.61      224.49    217.65 o 
 -18   2   9     3168.28     3280.24    210.87 o 
 -16   2   9      133.22      203.39    195.74 o 
 -14   2   9     2356.18     2441.86    191.01 o 
 -12   2   9      478.22      461.92    166.13 o 
 -10   2   9      164.09      164.88    196.75 o 
  -8   2   9     2365.31     2163.09    189.67 o 
  -6   2   9      601.26      631.78    184.50 o 
  -4   2   9    17121.07    16774.89    302.93 o 
  -2   2   9     2809.12     2589.42    212.99 o 
   0   2   9     4714.17     4612.93    320.44 o 
   2   2   9     4438.70     4160.88    613.25 o 
   4   2   9      365.59      218.56    329.75 o 
   6   2   9    33053.40    31819.88    531.02 o 
   8   2   9     7093.24     6928.88    342.00 o 
  10   2   9     1505.60     1522.46    315.04 o 
  12   2   9     1254.34     1521.61    325.99 o 
  14   2   9       14.23      280.51    335.87 o 
  16   2   9     2146.52     2109.24    359.06 o 
  18   2   9       11.32      165.24    364.19 o 
  20   2   9     1812.86     2123.77    386.39 o 
  22   2   9      476.09      884.66    412.81 o 
 -21   3   9      332.62      751.31    229.89 o 
 -19   3   9      359.68      725.34    214.38 o 
 -17   3   9      216.95      343.61    206.25 o 
 -15   3   9      379.71      467.56    195.01 o 
 -13   3   9      353.59      468.75    189.22 o 
 -11   3   9      817.49      763.45    209.58 o 
  -9   3   9     1149.98     1050.77    247.14 o 
  -7   3   9      130.20       88.22    233.01 o 
  -5   3   9       86.27      239.68    238.36 o 
  -3   3   9     1648.07     1413.88    256.45 o 
  -1   3   9    15980.83    16762.97    525.39 o 
   1   3   9    10085.54    11669.85    457.57 o 
   5   3   9     1307.11      899.37    318.49 o 
   7   3   9      505.89      281.09    365.34 o 
   9   3   9      239.28      215.14    333.97 o 
  11   3   9       51.39      105.70    344.07 o 
  13   3   9       17.40     -120.74    349.26 o 
  15   3   9      983.06      912.95    369.10 o 
  17   3   9      142.16      260.69    379.24 o 
  19   3   9       85.77      355.31    366.71 o 
  21   3   9      173.74      465.62    411.46 o 
 -22   4   9      109.29      227.14    240.49 o 
 -20   4   9      344.59      481.39    227.46 o 
 -18   4   9     2545.80     2671.68    213.94 o 
 -16   4   9      432.73      668.74    201.46 o 
 -14   4   9     1547.71     1573.27    198.28 o 
 -12   4   9      945.78     1225.41    270.98 o 
 -10   4   9       34.88      312.83    253.79 o 
  -8   4   9     1024.07     1311.61    249.25 o 
  -6   4   9     2531.43     2499.06    243.58 o 
  -4   4   9    20337.80    20170.44    521.07 o 
  -2   4   9    22189.78    22069.13    520.56 o 
   0   4   9     8149.07     9032.94    544.09 o 
   4   4   9       65.09      117.83    324.72 o 
   6   4   9     5995.34     5962.65    368.56 o 
   8   4   9       65.50      174.53    345.03 o 
  10   4   9     8560.20     8526.65    400.93 o 
  12   4   9     4392.13     3879.39    430.28 o 
  14   4   9     1360.28     1576.37    407.76 o 
  16   4   9     5220.23     5070.51    446.57 o 
  18   4   9      125.65      236.48    381.17 o 
  20   4   9      297.89      450.80    401.03 o 
 -21   5   9      183.75      486.39    262.73 o 
 -19   5   9      172.90      275.14    259.54 o 
 -17   5   9      426.39      338.24    248.51 o 
 -15   5   9      502.41      823.33    236.76 o 
 -13   5   9      189.61      251.42    290.85 o 
 -11   5   9       20.78      233.99    269.03 o 
  -9   5   9      666.32      877.28    317.69 o 
  -7   5   9      283.71      541.42    262.24 o 
  -5   5   9     1181.28      988.48    247.64 o 
  -3   5   9     2750.74     2884.91    420.03 o 
  -1   5   9    12705.46    13101.74    544.29 o 
   1   5   9     6964.36     6631.19    584.90 o 
   3   5   9     1305.11     1371.28    331.56 o 
   5   5   9     4418.08     4129.72    354.08 o 
   7   5   9       99.18      206.90    352.27 o 
   9   5   9       38.37      640.40    369.76 o 
  11   5   9     6775.87     6268.67    405.15 o 
  13   5   9     3415.00     3473.23    401.33 o 
  15   5   9      114.78      122.85    419.23 o 
  17   5   9      271.34       76.81    438.33 o 
  19   5   9      455.46      526.59    457.83 o 
 -20   6   9      252.41      269.94    264.81 o 
 -18   6   9       25.47        2.97    266.06 o 
 -16   6   9        3.36      -46.19    254.18 o 
 -14   6   9      453.11      697.32    246.99 o 
 -12   6   9      238.20      214.16    287.67 o 
 -10   6   9     1493.54     1407.54    295.92 o 
  -8   6   9      969.52      944.35    282.39 o 
  -6   6   9      121.43       66.21    277.36 o 
  -4   6   9     1311.55     1144.47    435.51 o 
  -2   6   9     1720.41     1447.08    471.50 o 
   0   6   9     2431.01     2209.73    519.36 o 
   2   6   9        4.51      328.34    345.23 o 
   4   6   9     2754.27     2799.46    356.29 o 
   6   6   9        0.49      -77.61    359.91 o 
   8   6   9     3008.23     2794.43    352.07 o 
  10   6   9     3740.15     3407.69    397.51 o 
  12   6   9     2677.65     2647.25    412.79 o 
  14   6   9      832.42      688.45    461.45 o 
  16   6   9       97.88      157.03    432.29 o 
  18   6   9      305.26      572.64    505.28 o 
 -19   7   9      783.59      946.22    268.09 o 
 -17   7   9       15.74     -311.30    262.46 o 
 -15   7   9     2301.29     2387.27    255.94 o 
 -13   7   9      287.53      214.75    296.30 o 
 -11   7   9     4311.56     3896.55    314.08 o 
  -9   7   9     2158.09     1906.65    299.63 o 
  -7   7   9      628.69      594.10    293.93 o 
  -5   7   9     2974.18     2696.67    299.52 o 
  -3   7   9     2283.17     2213.35    461.85 o 
   1   7   9        8.80      328.54    372.18 o 
   3   7   9     1748.45     1508.81    377.00 o 
   5   7   9       17.31      344.37    341.29 o 
   7   7   9       58.50      240.88    374.59 o 
   9   7   9      465.70      513.12    402.13 o 
  11   7   9      352.23      250.93    410.58 o 
  13   7   9     2964.13     2794.03    427.47 o 
  15   7   9      110.56     -252.54    429.88 o 
  17   7   9      393.19      586.31    459.84 o 
 -16   8   9      176.69      201.45    265.40 o 
 -14   8   9      461.68      459.48    274.74 o 
 -12   8   9     2811.20     2165.89    321.46 o 
 -10   8   9      311.61      215.56    326.85 o 
  -8   8   9     1270.94     1485.58    290.14 o 
  -6   8   9       59.69      178.55    305.57 o 
  -4   8   9      687.31      780.94    441.95 o 
   0   8   9      736.00      743.75    401.13 o 
   2   8   9     3436.76     2882.90    392.89 o 
   4   8   9        6.39      145.37    395.70 o 
   6   8   9      483.09      295.81    361.32 o 
   8   8   9       61.39      287.12    415.00 o 
  10   8   9      222.99      343.02    373.38 o 
  12   8   9      423.07       30.16    437.32 o 
  14   8   9       16.79     -132.91    448.38 o 
  16   8   9      560.95      463.26    464.47 o 
 -15   9   9       32.55      -51.27    288.50 o 
 -13   9   9      322.04      358.79    272.64 o 
 -11   9   9      484.18      335.59    327.65 o 
  -9   9   9       69.45      127.15    317.54 o 
  -7   9   9       25.32      332.67    315.73 o 
  -5   9   9        8.59       74.01    320.80 o 
  -1   9   9       40.36     -168.29    424.45 o 
   1   9   9      269.44      675.99    424.25 o 
   3   9   9       22.86      187.19    377.00 o 
   5   9   9       50.46      180.76    415.61 o 
   7   9   9      375.64      317.70    384.96 o 
   9   9   9      311.68      874.24    427.67 o 
  11   9   9     1163.28     1327.65    444.76 o 
  13   9   9      512.81      945.22    452.80 o 
  15   9   9       67.81      152.21    479.75 o 
 -12  10   9       84.07       99.75    600.19 o 
 -10  10   9      202.01      102.44    320.80 o 
  -8  10   9      785.22      577.51    329.73 o 
  -6  10   9      213.80       89.47    435.11 o 
  -2  10   9      925.38      624.72    446.57 o 
   0  10   9      747.24     1134.42    444.56 o 
   2  10   9     2925.19     3048.58    455.42 o 
   4  10   9      162.35      -58.11    394.69 o 
   6  10   9     1162.85     1300.88    359.63 o 
   8  10   9      187.51      971.16    411.01 o 
  10  10   9      963.80     1654.78    458.43 o 
  12  10   9      481.58      354.88    475.32 o 
  -9  11   9        3.10     -133.76    356.56 o 
  -7  11   9       22.70      120.44    470.30 o 
  -5  11   9      419.51      614.93    331.18 o 
  -3  11   9      417.89      214.94    451.80 o 
  -1  11   9      253.96      616.67    458.63 o 
   1  11   9      109.86      198.86    469.29 o 
   3  11   9       30.54      259.78    475.93 o 
   5  11   9       74.94      136.73    397.61 o 
   7  11   9       39.09      459.28    414.81 o 
   9  11   9      653.75      889.12    483.97 o 
  -4  12   9      544.81      501.26    527.20 o 
  -2  12   9        6.83      560.17    488.79 o 
   0  12   9      124.85      219.36    479.34 o 
   2  12   9        1.33      272.45    491.81 o 
 -22   0  10      114.39      333.14    352.07 o 
 -20   0  10     3398.50     3106.31    315.73 o 
 -18   0  10     2467.74     2118.51    293.44 o 
 -16   0  10        8.12      -28.61    271.47 o 
 -14   0  10     6411.32     6477.68    450.99 o 
 -12   0  10        3.85      -21.57    232.64 o 
 -10   0  10    36460.68    36184.73   1059.32 o 
  -8   0  10     3212.08     3266.82    232.53 o 
  -6   0  10    67749.77    65503.37    555.65 o 
  -4   0  10     4240.96     4188.27    243.31 o 
  -2   0  10    13871.17    13896.35    436.52 o 
   0   0  10    17963.39    17392.71    481.35 o 
   4   0  10     2474.30     2430.90    404.14 o 
   6   0  10     8310.52     8532.28    469.69 o 
   8   0  10     1216.19     1183.08    453.41 o 
  10   0  10     3023.77     2874.66    448.38 o 
  12   0  10     1260.95     1412.09    439.33 o 
  14   0  10       45.28      308.44    488.19 o 
  16   0  10      173.17      371.37    518.95 o 
  18   0  10     2118.17     2023.14    517.55 o 
  20   0  10     1964.84     1656.99    548.31 o 
  22   0  10      558.80      771.49    584.70 o 
 -23   1  10       45.88      311.95    243.89 o 
 -21   1  10      332.35      564.48    217.34 o 
 -19   1  10      407.32      707.82    206.18 o 
 -17   1  10      479.94      569.34    200.62 o 
 -15   1  10      457.40      656.87    187.37 o 
 -13   1  10     2180.57     2166.49    178.93 o 
 -11   1  10      279.34      351.54    167.98 o 
  -9   1  10    22260.25    21840.37    480.51 o 
  -7   1  10    18058.68    17417.96    210.56 o 
  -5   1  10     2046.35     1955.40    172.30 o 
  -3   1  10     1292.21     1186.75    199.56 o 
  -1   1  10     1531.63     1653.38    209.38 o 
   1   1  10      858.47      678.80    415.20 o 
   3   1  10     1444.31     1428.18    471.10 o 
   5   1  10     5200.24     5155.89    320.56 o 
   7   1  10       12.61      155.55    298.61 o 
   9   1  10        1.73       97.57    307.95 o 
  11   1  10      217.93      408.71    315.50 o 
  13   1  10     2436.58     2517.41    342.66 o 
  15   1  10        0.35      105.46    341.51 o 
  17   1  10     1252.02     1398.85    367.29 o 
  19   1  10        8.66      393.20    387.80 o 
  21   1  10      531.95      362.28    413.68 o 
 -22   2  10      709.76      861.68    237.24 o 
 -20   2  10     1870.59     1695.45    226.07 o 
 -18   2  10      814.45      848.42    212.27 o 
 -16   2  10     2710.23     2718.21    199.69 o 
 -14   2  10      350.09      316.01    175.74 o 
 -12   2  10       77.28      139.56    181.72 o 
 -10   2  10     1471.77     1567.56    167.72 o 
  -8   2  10     2323.63     2383.91    203.99 o 
  -6   2  10     3083.03     3366.81    245.06 o 
  -4   2  10     6878.69     6854.85    266.32 o 
  -2   2  10     8988.74     9353.10    308.18 o 
   0   2  10      406.78      291.42    299.56 o 
   2   2  10     4016.82     4130.72    589.73 o 
   4   2  10    11482.72    10251.97    371.23 o 
   6   2  10    26849.73    26157.23    504.88 o 
   8   2  10     4248.38     4350.72    339.48 o 
  10   2  10     5359.22     5469.65    350.61 o 
  12   2  10     3003.48     3245.88    347.91 o 
  14   2  10     1923.56     1948.41    352.21 o 
  16   2  10      280.07      468.32    362.15 o 
  18   2  10     1255.54     1242.99    376.24 o 
  20   2  10      130.92      249.98    415.58 o 
  22   2  10       26.77      272.39    419.88 o 
 -21   3  10      451.97      555.52    225.36 o 
 -19   3  10     1607.62     1612.25    219.90 o 
 -17   3  10     2445.08     2593.79    206.69 o 
 -15   3  10     1417.78     1471.12    203.57 o 
 -13   3  10      789.66      969.38    194.24 o 
 -11   3  10      854.77      883.30    206.30 o 
  -9   3  10      526.64      710.54    249.58 o 
  -7   3  10     1056.89     1065.95    289.44 o 
  -5   3  10      148.66       56.69    241.30 o 
  -3   3  10     1066.35      849.87    240.87 o 
  -1   3  10        7.16       39.21    390.87 o 
   1   3  10     3544.54     3551.82    395.08 o 
   5   3  10     4664.06     4205.12    372.58 o 
   7   3  10    35654.80    35075.96    543.48 o 
   9   3  10      521.17      403.54    381.63 o 
  11   3  10     9116.82     8809.96    441.95 o 
  13   3  10     2609.87     2708.78    374.53 o 
  15   3  10     4284.40     4202.30    386.25 o 
  17   3  10     3096.21     2823.36    389.89 o 
  19   3  10      643.88      823.57    381.38 o 
  21   3  10      611.49      617.49    435.84 o 
 -20   4  10      775.76      844.52    236.64 o 
 -18   4  10       68.07      171.58    206.56 o 
 -16   4  10     1332.20     1426.34    213.52 o 
 -14   4  10      452.23      653.10    219.67 o 
 -12   4  10       49.00      409.90    273.37 o 
 -10   4  10      116.77      184.29    261.19 o 
  -8   4  10     5720.90     5238.14    277.71 o 
  -6   4  10     1545.71     1420.37    256.98 o 
  -4   4  10      378.53      330.41    265.55 o 
  -2   4  10      314.41      371.97    430.89 o 
   0   4  10     2889.14     3458.96    510.91 o 
   2   4  10     7792.63     8140.40    817.54 o 
   4   4  10     1199.94      841.87    344.63 o 
   6   4  10     1850.92     1903.70    351.67 o 
   8   4  10     2993.16     3166.20    361.12 o 
  10   4  10       38.89     -122.45    393.49 o 
  12   4  10     1517.20     1292.26    387.66 o 
  14   4  10      139.23      439.73    412.39 o 
  16   4  10        3.16      -99.33    436.11 o 
  18   4  10      316.55      707.35    449.18 o 
  20   4  10      341.52      833.83    521.57 o 
 -21   5  10       14.97     -203.63    267.79 o 
 -19   5  10       58.60      231.49    264.54 o 
 -17   5  10     1649.25     2079.28    252.20 o 
 -15   5  10      226.16      437.88    238.90 o 
 -13   5  10     2312.84     2096.70    296.14 o 
 -11   5  10       30.35      192.35    279.49 o 
  -9   5  10     4678.41     4465.92    292.83 o 
  -7   5  10     3461.25     3544.85    275.32 o 
  -5   5  10      679.48      790.69    246.85 o 
  -3   5  10    13170.58    13386.65    488.79 o 
  -1   5  10      210.57      483.57    469.69 o 
   1   5  10     8943.54     8961.56    659.50 o 
   3   5  10      554.49      424.25    351.47 o 
   5   5  10      801.54     1099.44    350.26 o 
   7   5  10      287.50      311.86    356.09 o 
   9   5  10     9686.46     8681.88    409.57 o 
  11   5  10     1746.30     1540.98    388.86 o 
  13   5  10      211.84      522.17    396.30 o 
  15   5  10     1201.17     1207.81    439.53 o 
  17   5  10     1405.53     1812.42    496.64 o 
  19   5  10      115.56      820.96    473.11 o 
 -20   6  10       45.60      320.50    280.72 o 
 -18   6  10      389.23     1096.88    261.03 o 
 -16   6  10      987.14     1099.13    252.98 o 
 -14   6  10     5816.42     5864.26    310.13 o 
 -12   6  10       18.08      106.61    301.95 o 
 -10   6  10     8228.99     7977.49    288.87 o 
  -8   6  10      698.15      756.07    285.88 o 
  -6   6  10      158.15      342.93    280.75 o 
  -4   6  10       36.91       10.31    287.22 o 
  -2   6  10     4160.33     3880.40    496.03 o 
   0   6  10     3669.30     3510.63    543.89 o 
   2   6  10       76.53     -195.04    366.75 o 
   4   6  10      144.80      -33.98    359.71 o 
   6   6  10       16.23       -9.85    369.16 o 
   8   6  10       15.43      119.03    382.23 o 
  10   6  10      385.41      302.40    389.06 o 
  12   6  10      194.25      373.98    401.93 o 
  14   6  10     2498.49     2286.33    430.08 o 
  16   6  10      500.29      643.21    437.92 o 
  18   6  10      839.72     1110.70    520.76 o 
 -17   7  10      117.32       31.42    266.74 o 
 -15   7  10      247.13      383.53    317.31 o 
 -13   7  10      434.91      425.62    302.26 o 
 -11   7  10      852.60      951.61    299.10 o 
  -9   7  10      212.87      601.29    286.34 o 
  -7   7  10      743.62      783.60    295.67 o 
  -5   7  10     2894.75     2679.96    311.78 o 
  -3   7  10       63.31      177.74    459.64 o 
  -1   7  10     1632.38     1623.22    513.53 o 
   1   7  10       47.03      393.09    380.22 o 
   3   7  10     1006.33     1193.33    380.02 o 
   5   7  10      724.30      560.58    386.45 o 
   7   7  10      536.43      578.87    391.28 o 
   9   7  10       75.96      118.43    406.16 o 
  11   7  10      167.68      449.18    412.99 o 
  13   7  10        3.41        6.64    423.05 o 
  15   7  10        0.19      203.08    431.09 o 
  17   7  10      492.33      -42.22    471.50 o 
 -16   8  10       57.04      483.21    273.37 o 
 -14   8  10      649.80      427.94    270.12 o 
 -12   8  10        0.83      155.30    322.43 o 
 -10   8  10      519.55      409.21    317.44 o 
  -8   8  10        8.23      197.35    309.58 o 
  -6   8  10       14.48      491.62    307.32 o 
  -4   8  10      241.03      229.02    491.21 o 
   0   8  10     1435.12     1553.24    361.92 o 
   2   8  10       68.23      690.46    399.92 o 
   4   8  10     3072.54     3866.32    418.22 o 
   6   8  10      605.11      853.33    418.42 o 
   8   8  10     1743.80     2023.74    406.76 o 
  10   8  10      904.43     1175.44    385.65 o 
  12   8  10     1033.13     1065.45    437.12 o 
  14   8  10      287.00      544.89    449.18 o 
  16   8  10      126.76      679.41    413.19 o 
 -15   9  10      376.93      757.61    297.19 o 
 -13   9  10     1051.70     1279.44    344.72 o 
 -11   9  10      359.68      523.29    314.29 o 
  -9   9  10        7.75      115.40    320.74 o 
  -7   9  10      375.70      516.42    314.40 o 
  -5   9  10      143.47      360.36    324.78 o 
  -1   9  10      281.02      419.02    428.68 o 
   1   9  10      763.07      692.07    420.63 o 
   3   9  10      915.22     1248.43    429.68 o 
   5   9  10      741.62     1037.23    382.47 o 
   7   9  10     2052.37     2682.64    443.15 o 
   9   9  10        1.52     -232.63    432.29 o 
  11   9  10     1260.24     1532.73    448.98 o 
  13   9  10       14.81       90.68    461.65 o 
 -12  10  10        8.93      386.44    354.96 o 
 -10  10  10       94.34     -131.57    325.98 o 
  -8  10  10       22.15        7.71    331.25 o 
  -6  10  10        1.20      104.76    330.03 o 
  -2  10  10      274.12      585.11    454.21 o 
   0  10  10       58.65      487.79    449.39 o 
   2  10  10      358.59      302.40    459.24 o 
   4  10  10      727.87     1677.30    454.61 o 
   6  10  10       91.10      416.81    375.59 o 
   8  10  10       39.71       67.96    400.32 o 
  10  10  10      266.57      477.74    468.49 o 
  12  10  10        2.49      768.08    478.54 o 
  -9  11  10      234.78      858.06    497.74 o 
  -7  11  10      166.70      445.56    468.49 o 
  -5  11  10      149.06      425.19    333.25 o 
  -3  11  10      477.30     1154.93    467.08 o 
  -1  11  10       61.68     -283.50    461.85 o 
   1  11  10      392.48      357.70    476.33 o 
   3  11  10       41.84     -171.91    491.61 o 
   5  11  10      248.17      -47.67    419.63 o 
   7  11  10       80.93      199.86    486.18 o 
 -21   1  11      834.50     1083.89    222.40 o 
 -19   1  11      990.93     1070.06    208.96 o 
 -17   1  11       98.50      151.42    194.12 o 
 -15   1  11      194.87      452.77    193.36 o 
 -13   1  11     1979.30     2094.42    184.26 o 
 -11   1  11     3832.22     3962.20    192.27 o 
  -9   1  11    11744.13    11095.10    215.69 o 
  -7   1  11        0.49      -27.86    172.59 o 
  -5   1  11    10139.58     9830.86    192.25 o 
  -3   1  11       26.57       41.58    202.62 o 
  -1   1  11      771.97     1013.24    258.18 o 
   1   1  11      289.80      287.32    402.13 o 
   3   1  11     2443.73     2092.91    470.30 o 
   5   1  11     8041.83     7631.75    417.52 o 
   7   1  11      208.52      346.88    322.15 o 
   9   1  11     8413.98     8620.18    361.80 o 
  11   1  11        7.63      154.73    335.88 o 
  13   1  11      217.49      515.49    351.64 o 
  15   1  11     1199.82     1489.24    359.82 o 
  17   1  11       57.69      260.35    380.56 o 
  19   1  11     1979.34     1750.05    397.11 o 
  21   1  11      192.27      329.52    421.04 o 
 -22   2  11      447.35      503.44    239.73 o 
 -20   2  11     1315.74     1416.73    226.96 o 
 -18   2  11        3.09       62.41    207.17 o 
 -16   2  11      251.98      294.18    198.94 o 
 -14   2  11      106.59      345.53    186.96 o 
 -12   2  11      656.92      705.13    185.02 o 
 -10   2  11      281.53      587.21    176.55 o 
  -8   2  11     7916.83     7651.67    226.65 o 
  -6   2  11     2426.80     2301.24    256.02 o 
  -4   2  11     5749.58     5603.69    218.66 o 
  -2   2  11     1312.59     1092.21    213.49 o 
   0   2  11     1655.60     2395.71    436.32 o 
   2   2  11    12824.51    12295.66    631.35 o 
   4   2  11      853.42      766.12    283.22 o 
   6   2  11    14829.84    14662.02    437.52 o 
   8   2  11     9557.51     9713.71    381.84 o 
  10   2  11       68.36       22.45    338.03 o 
  12   2  11     2439.92     2554.86    370.67 o 
  14   2  11      220.89      172.45    358.16 o 
  16   2  11     2545.70     2675.91    379.73 o 
  18   2  11     1193.71     1155.52    390.33 o 
  20   2  11      452.56      861.00    407.59 o 
 -21   3  11       55.03      187.19    235.44 o 
 -19   3  11      430.08      599.84    212.06 o 
 -17   3  11      670.21      739.89    216.95 o 
 -15   3  11      123.03      206.42    206.32 o 
 -13   3  11       12.51      290.29    194.65 o 
 -11   3  11      168.82      226.21    217.13 o 
  -9   3  11      335.59      451.82    253.80 o 
  -7   3  11     1353.66     1643.35    255.77 o 
  -5   3  11        5.52       -3.99    245.96 o 
  -3   3  11     5900.38     5831.06    276.33 o 
  -1   3  11     1591.15     1813.02    406.76 o 
   1   3  11      510.73      701.93    519.96 o 
   5   3  11     1531.65     1499.36    321.91 o 
   7   3  11     1488.50     1311.96    376.20 o 
   9   3  11      884.78     1128.39    392.28 o 
  11   3  11      551.96      574.25    410.18 o 
  13   3  11     1357.68     1361.03    364.58 o 
  15   3  11      153.85      335.80    363.44 o 
  17   3  11      126.47      351.07    404.28 o 
  19   3  11       99.81      351.83    412.33 o 
  21   3  11      393.30      588.99    448.24 o 
 -20   4  11      754.06     1134.02    235.89 o 
 -18   4  11      400.02      549.49    219.16 o 
 -16   4  11     1311.76     1466.55    246.60 o 
 -14   4  11      686.21      738.54    232.70 o 
 -12   4  11     1098.63     1228.66    281.34 o 
 -10   4  11      440.30      533.94    280.48 o 
  -8   4  11     7841.17     7786.53    267.11 o 
  -6   4  11     4097.99     4195.62    271.45 o 
  -4   4  11      942.39     1131.82    264.43 o 
  -2   4  11     3444.47     3688.78    440.54 o 
   0   4  11     2064.01     2447.39    511.31 o 
   2   4  11    12142.40    12616.96    911.84 o 
   4   4  11      250.12      243.89    375.79 o 
   6   4  11     5754.88     5852.46    397.91 o 
   8   4  11     2711.51     3020.83    358.50 o 
  10   4  11       52.92      400.12    364.94 o 
  12   4  11     3458.72     3274.38    411.79 o 
  14   4  11        6.93      583.50    456.42 o 
  16   4  11     3441.22     3595.48    446.17 o 
  18   4  11     1533.19     1468.19    459.44 o 
  20   4  11       82.60      391.28    528.61 o 
 -19   5  11     2024.21     1951.47    271.35 o 
 -17   5  11       12.22      357.11    251.82 o 
 -15   5  11     2620.92     2413.11    249.64 o 
 -13   5  11     1573.45     1807.72    294.35 o 
 -11   5  11       22.78       50.65    281.11 o 
  -9   5  11     1861.22     1986.28    277.59 o 
  -7   5  11        1.46      -79.13    259.39 o 
  -5   5  11     3650.88     3423.99    260.07 o 
  -3   5  11      614.69      410.98    452.40 o 
  -1   5  11     2654.91     2690.28    512.52 o 
   1   5  11     7015.86     7200.82    665.33 o 
   3   5  11     1641.06     1433.21    365.14 o 
   5   5  11      580.22      955.87    358.10 o 
   7   5  11       83.97      -65.15    363.33 o 
   9   5  11      194.75      419.23    370.97 o 
  11   5  11        3.55      353.27    389.67 o 
  13   5  11      202.29      106.57    445.77 o 
  15   5  11      743.10      777.53    446.57 o 
  17   5  11        4.17        5.83    457.03 o 
  19   5  11      827.19     1226.51    530.42 o 
 -18   6  11       10.80      489.11    268.31 o 
 -16   6  11       72.79       42.39    253.14 o 
 -14   6  11      122.85       67.78    391.28 o 
 -12   6  11      222.93      278.21    321.41 o 
 -10   6  11      767.16      937.56    288.81 o 
  -8   6  11      208.83      583.85    294.72 o 
  -6   6  11     4212.77     4110.43    302.78 o 
  -4   6  11     5752.08     5316.37    306.63 o 
  -2   6  11       37.55       17.29    491.01 o 
   0   6  11     1308.79     1727.57    582.49 o 
   2   6  11     2662.45     2514.95    379.41 o 
   4   6  11     1395.65     1450.90    377.60 o 
   6   6  11       72.00      -50.67    387.86 o 
   8   6  11       40.06       42.02    379.21 o 
  10   6  11       43.69      149.80    386.85 o 
  12   6  11      622.82      531.42    405.75 o 
  14   6  11       11.72     -339.80    458.63 o 
  16   6  11       37.54       66.35    451.19 o 
  18   6  11        1.55      258.17    480.55 o 
 -17   7  11       22.31      414.95    269.02 o 
 -15   7  11     1497.94     1625.02    260.49 o 
 -13   7  11      934.73      806.22    311.99 o 
 -11   7  11     1590.71     1255.21    416.01 o 
  -9   7  11     2573.32     2553.48    314.31 o 
  -7   7  11        6.88      -33.22    296.89 o 
  -5   7  11     2565.47     2884.81    314.69 o 
  -3   7  11     1239.75     1626.23    519.16 o 
  -1   7  11     4210.86     4249.96    567.21 o 
   1   7  11      922.36     1635.48    401.13 o 
   3   7  11      241.64      314.67    387.26 o 
   5   7  11      689.97      793.01    403.94 o 
   7   7  11       98.07      411.99    404.14 o 
   9   7  11     2099.88     1764.36    414.80 o 
  11   7  11     1955.72     1367.66    419.83 o 
  13   7  11        9.42      699.51    426.66 o 
  15   7  11       77.28      859.76    483.37 o 
  17   7  11      107.71       15.28    468.49 o 
 -16   8  11      192.95      311.42    282.19 o 
 -14   8  11        1.28      565.43    338.28 o 
 -12   8  11     1460.36     1423.74    330.86 o 
 -10   8  11      840.74      795.07    319.60 o 
  -8   8  11     1612.92     1701.75    315.61 o 
  -6   8  11     3397.75     3114.75    316.96 o 
  -4   8  11      137.95      299.39    500.05 o 
  -2   8  11     1282.07     1466.78    539.06 o 
   0   8  11      160.24      605.41    408.57 o 
   2   8  11      488.29      338.19    370.16 o 
   4   8  11      346.15      274.46    422.44 o 
   6   8  11      742.80      996.09    425.86 o 
   8   8  11      105.95      298.99    430.69 o 
  10   8  11      122.38      483.77    433.90 o 
  12   8  11     1339.10     1320.81    434.91 o 
  14   8  11      185.88      137.73    402.74 o 
  16   8  11        1.04       -8.24    466.07 o 
 -13   9  11       38.79      304.09    343.71 o 
 -11   9  11      174.92      118.86    327.98 o 
  -9   9  11      354.53      452.66    326.07 o 
  -7   9  11        1.52      150.78    329.09 o 
  -5   9  11        0.29      296.34    314.17 o 
  -1   9  11        2.40       25.54    437.12 o 
   1   9  11      637.77      695.89    430.28 o 
   3   9  11     1975.44     1750.49    445.16 o 
   5   9  11        6.76     -295.77    436.92 o 
   7   9  11       92.03       72.59    389.67 o 
   9   9  11      319.88      -27.35    453.21 o 
  11   9  11        0.70      408.37    459.64 o 
  13   9  11      280.83      433.50    473.51 o 
 -12  10  11        2.67      121.21    343.55 o 
 -10  10  11       56.23      367.78    341.38 o 
  -8  10  11      314.66      636.45    335.43 o 
  -6  10  11      286.15      116.40    335.71 o 
  -2  10  11     1602.60     1780.65    457.23 o 
   0  10  11       38.66       89.07    455.62 o 
   2  10  11     1393.57      849.91    464.87 o 
   4  10  11      589.97      878.66    467.68 o 
   6  10  11      413.98      845.09    467.68 o 
   8  10  11     1086.39     1391.59    465.07 o 
  10  10  11       17.73     -282.10    428.47 o 
  -7  11  11        0.14      125.47    489.20 o 
  -5  11  11       62.59      135.92    472.31 o 
  -3  11  11      114.56       49.06    474.72 o 
  -1  11  11       20.56      163.87    473.11 o 
   1  11  11       10.50     -124.46    499.45 o 
   3  11  11       36.57      446.77    483.57 o 
   5  11  11      195.22      480.92    405.50 o 
   7  11  11       78.30      682.22    495.63 o 
 -22   0  12      543.82      607.13    315.07 o 
 -20   0  12      758.57      753.75    319.02 o 
 -18   0  12     3048.01     2893.23    305.51 o 
 -16   0  12      586.62      670.91    264.82 o 
 -14   0  12      851.99     1120.66    271.06 o 
 -12   0  12     3591.51     3349.33    328.04 o 
 -10   0  12     4298.62     4154.90    263.03 o 
  -8   0  12     6286.97     6112.31    283.81 o 
  -6   0  12     4870.79     5038.57    260.60 o 
  -4   0  12    39336.03    38494.48    438.73 o 
  -2   0  12      104.11      247.11    349.66 o 
   0   0  12     3407.14     3148.71    401.73 o 
   2   0  12     1205.97     1318.20    409.37 o 
   6   0  12     4831.78     4962.14    457.23 o 
   8   0  12     2960.38     2843.49    482.56 o 
  10   0  12       42.80      127.68    462.45 o 
  12   0  12      174.20      370.16    487.99 o 
  14   0  12      683.56      947.63    508.90 o 
  16   0  12       32.26      -75.20    535.24 o 
  18   0  12       95.16      -55.70    578.27 o 
  20   0  12     1084.32     1014.99    566.21 o 
 -21   1  12       41.52      322.30    230.49 o 
 -19   1  12      412.69      635.27    212.75 o 
 -17   1  12      107.16      219.76    200.97 o 
 -15   1  12      605.95      721.42    195.19 o 
 -13   1  12       53.62      125.33    192.14 o 
 -11   1  12     2993.37     2834.29    183.76 o 
  -9   1  12      499.76      505.81    180.90 o 
  -7   1  12     7506.16     7197.45    195.69 o 
  -5   1  12      810.60      951.37    199.37 o 
  -3   1  12     1697.56     1669.26    213.63 o 
  -1   1  12        9.61       50.22    249.29 o 
   1   1  12    13478.83    13415.81    329.62 o 
   3   1  12     1599.52     1432.00    470.70 o 
   5   1  12     8827.01     8548.92    346.65 o 
   7   1  12      877.66      891.75    325.77 o 
   9   1  12      266.32      405.60    335.22 o 
  11   1  12       35.50       80.92    342.76 o 
  13   1  12      362.33      736.82    355.72 o 
  15   1  12      796.76      706.30    381.24 o 
  17   1  12       28.92      205.89    388.24 o 
  19   1  12      238.11      433.41    430.79 o 
  21   1  12       38.91      316.01    429.74 o 
 -22   2  12       41.85      100.63    242.03 o 
 -20   2  12     1098.90     1269.67    229.62 o 
 -18   2  12      272.03      641.06    211.56 o 
 -16   2  12     1095.36     1510.39    199.69 o 
 -14   2  12      607.43      627.85    185.20 o 
 -12   2  12       22.15      173.54    182.69 o 
 -10   2  12      583.24      666.69    182.32 o 
  -8   2  12       24.40      151.75    206.23 o 
  -6   2  12       41.23      227.48    255.32 o 
  -4   2  12      104.34      157.68    204.88 o 
  -2   2  12      735.08     1031.22    231.66 o 
   0   2  12     1395.18     1655.04    270.53 o 
   2   2  12     8382.20     8534.50    588.12 o 
   4   2  12       34.59       63.60    461.74 o 
   6   2  12     4682.90     4399.82    335.04 o 
   8   2  12     2473.84     2156.55    359.73 o 
  10   2  12     7177.03     7099.33    382.00 o 
  12   2  12       21.83      243.46    362.69 o 
  14   2  12     3489.13     3368.84    386.87 o 
  16   2  12      664.77      676.59    389.18 o 
  18   2  12     1209.40     1254.02    397.78 o 
  20   2  12      359.98      498.14    425.44 o 
 -21   3  12     1271.83     1727.49    241.99 o 
 -19   3  12       98.88      379.95    221.04 o 
 -17   3  12     1762.98     2046.34    221.28 o 
 -15   3  12      147.40      551.45    206.73 o 
 -13   3  12     1750.82     1800.14    200.51 o 
 -11   3  12        7.27      259.78    269.04 o 
  -9   3  12     5084.22     4966.60    273.51 o 
  -7   3  12     3065.31     2780.36    268.82 o 
  -5   3  12      219.23      286.92    250.67 o 
  -3   3  12      377.19      463.73    267.15 o 
  -1   3  12     4395.47     4125.50    458.84 o 
   1   3  12        0.42      137.33    526.80 o 
   5   3  12      329.13      364.53    323.32 o 
   7   3  12     9182.90     8509.97    383.44 o 
   9   3  12     2847.18     2947.85    407.16 o 
  11   3  12     2921.54     2812.93    429.68 o 
  13   3  12     7382.65     7230.17    468.69 o 
  15   3  12      168.44      313.37    406.47 o 
  17   3  12     6059.96     5753.59    439.55 o 
  19   3  12       22.11       52.05    430.60 o 
 -20   4  12     1434.59     1354.99    236.01 o 
 -18   4  12      400.14      352.67    260.95 o 
 -16   4  12     1205.74     1466.65    253.85 o 
 -14   4  12      314.57      511.60    230.19 o 
 -12   4  12       59.78      105.31    279.34 o 
 -10   4  12       38.26      113.39    271.28 o 
  -8   4  12      592.13      754.76    280.09 o 
  -6   4  12      590.21      478.40    262.35 o 
  -4   4  12      258.75      123.12    270.08 o 
  -2   4  12     2134.54     1987.93    283.49 o 
   0   4  12      270.49      446.77    527.20 o 
   2   4  12     8284.27     8358.36    889.12 o 
   4   4  12       90.48      -52.88    348.85 o 
   6   4  12     1133.86     1295.27    389.27 o 
   8   4  12     1132.36     1162.37    363.53 o 
  10   4  12     1673.68     1743.45    376.40 o 
  12   4  12      620.15      774.91    430.48 o 
  14   4  12      909.79     1001.92    462.05 o 
  16   4  12      795.13      745.76    486.38 o 
  18   4  12      506.21     1289.85    517.55 o 
  20   4  12       20.11      701.32    539.87 o 
 -19   5  12     1064.42     1269.20    275.43 o 
 -17   5  12      116.31      298.01    257.04 o 
 -15   5  12      524.59      913.18    251.00 o 
 -13   5  12      201.13      413.18    284.72 o 
 -11   5  12      135.50      273.58    297.13 o 
  -9   5  12      274.15      569.11    286.05 o 
  -7   5  12       48.92      172.69    279.07 o 
  -5   5  12      140.03      348.95    257.56 o 
  -3   5  12     7008.52     6411.08    305.28 o 
  -1   5  12     3399.82     3584.62    536.45 o 
   1   5  12    10402.41    10342.49    727.46 o 
   3   5  12     1544.72     1542.59    373.38 o 
   5   5  12     2192.30     1767.18    370.37 o 
   7   5  12      467.83      769.48    371.77 o 
   9   5  12       84.62       43.03    377.60 o 
  11   5  12      813.71      819.35    400.12 o 
  13   5  12        6.01      216.95    453.00 o 
  15   5  12      246.79      426.66    436.52 o 
  17   5  12      467.35      776.32    457.83 o 
  19   5  12      956.95     1195.34    541.47 o 
 -18   6  12      490.65      770.00    272.20 o 
 -16   6  12        0.63      -46.79    255.66 o 
 -14   6  12     3427.08     3564.79    258.43 o 
 -12   6  12     1920.68     2070.88    306.42 o 
 -10   6  12      674.80     1092.57    292.08 o 
  -8   6  12     3241.17     3606.90    303.41 o 
  -6   6  12     1625.42     1671.68    275.77 o 
  -4   6  12    17059.57    16405.01    571.93 o 
  -2   6  12      314.73      431.49    493.62 o 
   0   6  12     9948.85     9698.67    644.02 o 
   2   6  12     1723.96     1745.46    354.28 o 
   4   6  12      256.74      577.46    346.04 o 
   6   6  12      238.38      628.74    393.49 o 
   8   6  12      984.90     1213.64    390.07 o 
  10   6  12     2243.49     2672.18    413.80 o 
  12   6  12      257.64      695.89    442.75 o 
  14   6  12      495.23      937.58    432.90 o 
  16   6  12      209.86      381.22    491.61 o 
  18   6  12       26.54      382.23    475.32 o 
 -17   7  12        1.07      350.19    284.70 o 
 -15   7  12      724.26      890.11    263.25 o 
 -13   7  12      830.77      565.83    451.30 o 
 -11   7  12      550.66      462.69    385.95 o 
  -9   7  12      454.52      414.50    311.53 o 
  -7   7  12     1042.08     1201.19    317.83 o 
  -5   7  12      224.00      262.52    312.79 o 
  -3   7  12     2956.55     2823.59    540.07 o 
  -1   7  12     1017.02      957.48    584.70 o 
   3   7  12      522.88      105.16    395.90 o 
   5   7  12      407.32      369.76    415.40 o 
   7   7  12       81.37      363.93    417.21 o 
   9   7  12      141.55      869.82    412.79 o 
  11   7  12        8.91     -168.29    419.43 o 
  13   7  12        1.42      385.85    425.66 o 
  15   7  12       30.18      150.80    451.60 o 
  17   7  12      111.97      181.97    467.48 o 
 -16   8  12      160.22      406.61    282.65 o 
 -14   8  12     1332.68     1367.39    332.33 o 
 -12   8  12        0.24       -9.06    328.75 o 
 -10   8  12     1007.94     1274.78    326.15 o 
  -8   8  12       32.21       84.06    322.00 o 
  -6   8  12      961.54      910.92    313.78 o 
  -4   8  12      705.20     1002.46    324.48 o 
  -2   8  12       25.69      164.07    572.44 o 
   2   8  12     1637.56     2287.34    432.70 o 
   4   8  12      552.04      290.94    429.28 o 
   6   8  12     1000.98     1440.04    430.69 o 
   8   8  12        1.64      555.15    434.10 o 
  10   8  12     3610.40     3658.62    446.57 o 
  12   8  12      918.57      690.46    454.01 o 
  14   8  12      291.24      217.55    457.63 o 
 -13   9  12      447.06      315.96    341.78 o 
 -11   9  12       93.38      -81.64    337.91 o 
  -9   9  12       17.27      -13.89    415.40 o 
  -7   9  12      220.13      304.67    337.78 o 
  -5   9  12       89.11      188.59    320.79 o 
  -1   9  12      529.29      508.50    453.21 o 
   1   9  12      176.77      159.25    444.76 o 
   3   9  12       14.52      397.11    445.77 o 
   5   9  12       14.20      348.45    399.52 o 
   7   9  12     1336.28     1308.34    456.82 o 
   9   9  12     1178.89     1446.88    466.27 o 
  11   9  12      662.35      435.11    471.70 o 
  13   9  12      623.58      774.91    422.64 o 
 -10  10  12      111.38      433.87    352.06 o 
  -8  10  12       77.78      -96.64    339.95 o 
  -6  10  12       89.06      257.29    349.65 o 
  -4  10  12        0.34      522.17    462.25 o 
  -2  10  12      297.75     1173.83    463.26 o 
   0  10  12        0.33      237.86    465.67 o 
   2  10  12       26.36     -215.54    429.28 o 
   4  10  12       39.28     -390.47    472.11 o 
   6  10  12      109.26      117.42    472.31 o 
   8  10  12       89.80      364.33    484.97 o 
  10  10  12       40.97      214.54    488.79 o 
  -7  11  12      554.54     1373.69    484.77 o 
  -5  11  12      296.58     -419.63    491.21 o 
  -3  11  12      424.76      229.22    494.22 o 
  -1  11  12      204.78      188.20    495.43 o 
   1  11  12      358.42     1198.16    497.84 o 
   3  11  12      230.90      255.56    513.12 o 
   5  11  12       24.97      226.40    514.13 o 
 -21   1  13       71.33      288.47    229.12 o 
 -19   1  13     2410.27     2762.71    226.65 o 
 -17   1  13     1010.21     1185.53    214.12 o 
 -15   1  13      629.57      685.42    198.66 o 
 -13   1  13     1048.59     1051.29    184.04 o 
 -11   1  13        0.11       53.72    185.67 o 
  -9   1  13    11209.20    10974.97    205.79 o 
  -7   1  13     2560.03     2309.34    190.47 o 
  -5   1  13     1663.91     1552.96    208.83 o 
  -3   1  13     8288.85     8280.03    245.12 o 
  -1   1  13     2947.39     2989.84    282.87 o 
   1   1  13      651.42      674.10    300.16 o 
   3   1  13     1451.82     1690.17    467.68 o 
   5   1  13     3871.46     3817.46    279.08 o 
   7   1  13      205.96       41.48    336.08 o 
   9   1  13       21.07       -0.28    351.17 o 
  11   1  13     1343.29     1513.13    357.91 o 
  13   1  13        2.85      163.49    376.10 o 
  15   1  13     1577.09     1777.30    408.97 o 
  17   1  13       38.92      244.14    408.92 o 
  19   1  13      317.55       15.47    420.41 o 
  21   1  13      114.80      286.57    470.42 o 
 -20   2  13     1024.67     1163.06    235.16 o 
 -18   2  13      210.86       75.63    213.65 o 
 -16   2  13       11.89      243.76    203.52 o 
 -14   2  13      273.90      261.34    205.17 o 
 -12   2  13      941.18     1043.49    197.14 o 
 -10   2  13     1889.57     1859.63    186.15 o 
  -8   2  13     1712.36     1677.03    218.79 o 
  -6   2  13     4493.74     4405.72    273.81 o 
  -4   2  13       75.25       98.29    218.01 o 
  -2   2  13     9613.24     9638.57    257.31 o 
   0   2  13     3650.00     3835.25    289.58 o 
   2   2  13     2717.83     2602.81    544.49 o 
   4   2  13     3600.76     3167.21    673.37 o 
   6   2  13     1155.96     1429.38    317.34 o 
   8   2  13     4427.41     4148.31    379.80 o 
  10   2  13      251.50       95.99    370.89 o 
  12   2  13     1538.65     2089.65    383.19 o 
  14   2  13     1922.00     1695.70    390.44 o 
  16   2  13      409.57      442.26    393.79 o 
  18   2  13     1365.18     1414.46    441.47 o 
  20   2  13      186.51      434.74    461.68 o 
 -21   3  13       57.16       27.14    235.89 o 
 -19   3  13      523.37      807.70    231.21 o 
 -17   3  13      265.28      252.36    217.28 o 
 -15   3  13      162.66      192.42    198.82 o 
 -13   3  13       91.50      280.38    195.66 o 
 -11   3  13      317.85     -105.61    276.88 o 
  -9   3  13       83.21      280.17    251.47 o 
  -7   3  13        3.51      250.74    264.68 o 
  -5   3  13      454.14      455.39    273.69 o 
  -3   3  13      341.99      620.25    284.49 o 
  -1   3  13     2429.06     2455.34    249.70 o 
   1   3  13       11.20      115.61    514.13 o 
   3   3  13      499.78      577.06    826.39 o 
   5   3  13      298.92      450.59    364.94 o 
   7   3  13     5281.16     5070.71    408.77 o 
   9   3  13     7112.91     6723.28    430.08 o 
  11   3  13     1487.97     1253.05    463.06 o 
  13   3  13      200.38      -75.20    451.19 o 
  15   3  13        8.11       74.39    470.70 o 
  17   3  13        2.58      222.47    432.45 o 
  19   3  13       56.11      -56.72    449.73 o 
 -20   4  13      742.92     1410.92    278.89 o 
 -18   4  13      263.63      150.53    264.45 o 
 -16   4  13     3026.04     2920.22    248.65 o 
 -14   4  13      206.80      508.12    249.15 o 
 -12   4  13     3108.97     3525.04    238.90 o 
 -10   4  13     1143.63     1461.88    263.23 o 
  -8   4  13      270.02      240.31    282.60 o 
  -6   4  13      138.04      136.39    278.82 o 
  -4   4  13       26.04      130.39    277.34 o 
  -2   4  13     1046.73     1064.96    291.86 o 
   0   4  13        2.22      -14.22    372.32 o 
   2   4  13     6434.12     6218.20    855.74 o 
   4   4  13     4846.85     4575.89    370.57 o 
   6   4  13     1012.23     1102.45    353.68 o 
   8   4  13       11.02       88.07    364.33 o 
  10   4  13        1.02      162.26    381.83 o 
  12   4  13     2033.34     1869.32    448.78 o 
  14   4  13     2358.15     2017.31    472.11 o 
  16   4  13     1343.92     1354.39    490.20 o 
  18   4  13     4173.54     3743.27    539.66 o 
 -19   5  13     1517.72     1419.27    282.29 o 
 -17   5  13      359.87      464.52    264.79 o 
 -15   5  13     1146.65     1167.95    254.54 o 
 -13   5  13     2853.09     2939.54    250.48 o 
 -11   5  13       93.69      703.95    306.46 o 
  -9   5  13        5.04      131.64    286.59 o 
  -7   5  13     5248.05     5090.15    300.79 o 
  -5   5  13     3308.66     3282.66    280.10 o 
  -3   5  13      945.61      745.89    300.49 o 
  -1   5  13     1150.25     1195.34    536.04 o 
   1   5  13     5697.84     5601.13    732.69 o 
   3   5  13     2164.28     2168.51    391.08 o 
   5   5  13     1120.02     1064.05    382.63 o 
   7   5  13      632.82      585.71    414.80 o 
   9   5  13      108.50        3.62    391.48 o 
  11   5  13     2259.15     2123.47    420.83 o 
  13   5  13      429.57      480.75    422.44 o 
  15   5  13     2079.15     2271.46    446.37 o 
  17   5  13      125.76      592.95    449.99 o 
 -18   6  13      481.03      486.14    384.77 o 
 -16   6  13        1.32      -43.12    264.11 o 
 -14   6  13       83.09      304.53    331.90 o 
 -12   6  13        4.31      302.28    323.29 o 
 -10   6  13      791.14      735.53    289.02 o 
  -8   6  13      113.09      434.41    299.68 o 
  -6   6  13      373.67      396.73    279.66 o 
  -4   6  13     4184.69     3535.78    316.70 o 
  -2   6  13      397.29      228.61    538.46 o 
   0   6  13       92.45      109.38    614.46 o 
   4   6  13        0.86     -449.79    406.56 o 
   6   6  13      980.26      708.56    396.91 o 
   8   6  13       99.86      -79.02    395.90 o 
  10   6  13      497.24      306.83    408.77 o 
  12   6  13      289.27      137.93    415.81 o 
  14   6  13       38.68      -57.10    432.70 o 
  16   6  13        0.06       85.05    452.80 o 
 -17   7  13       41.26      267.41    288.94 o 
 -15   7  13      850.75     1203.53    329.81 o 
 -13   7  13     1315.37     1548.95    341.64 o 
 -11   7  13        3.38      457.09    310.68 o 
  -9   7  13     1347.76     1685.14    317.33 o 
  -7   7  13      606.22      715.00    316.78 o 
  -5   7  13     6730.45     5882.08    332.14 o 
  -3   7  13     5416.35     5270.77    592.14 o 
  -1   7  13      561.60      704.34    598.78 o 
   3   7  13      145.85      310.25    420.03 o 
   5   7  13      733.78     1069.48    427.47 o 
   7   7  13     1315.73     2135.74    421.44 o 
   9   7  13     1585.07     1326.84    375.39 o 
  11   7  13     1677.99     1323.42    469.49 o 
  13   7  13      191.16       -5.83    426.66 o 
  15   7  13      138.43       71.98    460.64 o 
 -14   8  13      191.21       83.11    330.56 o 
 -12   8  13       32.83      234.42    321.15 o 
 -10   8  13      432.57      377.70    324.55 o 
  -8   8  13      110.90      351.40    320.46 o 
  -6   8  13      754.96      734.78    322.64 o 
  -4   8  13       17.69      371.40    325.05 o 
  -2   8  13     2004.93     1834.13    595.76 o 
   2   8  13      178.74      467.48    385.04 o 
   4   8  13       11.01      419.63    429.08 o 
   6   8  13      284.86      738.92    444.96 o 
   8   8  13     1989.79     2073.40    413.19 o 
  10   8  13      119.36      489.00    439.93 o 
  12   8  13     2112.43     1924.41    459.04 o 
  14   8  13       53.72      588.72    460.24 o 
 -13   9  13      121.23      282.86    341.83 o 
 -11   9  13        0.52       42.68    341.61 o 
  -9   9  13      156.79      495.51    346.15 o 
  -7   9  13      357.39      487.64    333.51 o 
  -5   9  13     1767.93     1620.20    323.81 o 
  -1   9  13       16.06      466.68    450.79 o 
   1   9  13       94.39     -272.24    448.38 o 
   3   9  13        0.01       56.70    456.22 o 
   5   9  13       38.50      688.65    464.47 o 
   7   9  13      295.40      -24.53    474.52 o 
   9   9  13      177.11      793.41    467.88 o 
  11   9  13     1226.21     1152.52    483.57 o 
 -10  10  13        1.10      157.44    353.84 o 
  -8  10  13      215.77      211.82    360.39 o 
  -6  10  13       30.62      345.13    357.35 o 
  -4  10  13      126.40      285.11    471.90 o 
  -2  10  13      378.15      158.04    478.74 o 
   0  10  13       77.72      394.09    474.92 o 
   2  10  13      260.68      423.25    483.16 o 
   4  10  13      622.78      836.44    478.94 o 
   6  10  13        0.16      839.46    437.12 o 
   8  10  13      640.08     1099.03    505.28 o 
  -5  11  13       60.23      273.85    508.50 o 
  -3  11  13       78.79     -189.41    448.98 o 
  -1  11  13       28.54      859.96    452.40 o 
   1  11  13        3.99      949.84    452.40 o 
   3  11  13       39.99      475.72    514.53 o 
 -20   0  14      487.60      785.52    312.37 o 
 -18   0  14     1922.36     1747.74    292.92 o 
 -16   0  14      306.54      300.18    302.71 o 
 -14   0  14       39.14      283.50    425.66 o 
 -12   0  14     1791.46     1703.64    285.60 o 
 -10   0  14     1098.69     1313.81    272.69 o 
  -8   0  14    15526.20    15327.95    369.26 o 
  -6   0  14     1040.92      899.09    267.27 o 
  -4   0  14     7843.77     7511.67    407.97 o 
  -2   0  14     4454.72     4209.74    389.87 o 
   0   0  14    10582.24    10694.16    465.67 o 
   2   0  14    11732.69    11751.17    481.56 o 
   4   0  14       56.81      113.20    449.18 o 
   6   0  14    12815.31    12729.16    529.81 o 
   8   0  14     1173.32     1082.55    511.51 o 
  10   0  14     2012.28     2211.54    535.64 o 
  12   0  14      398.85      477.53    552.33 o 
  14   0  14     1081.14     1194.94    530.42 o 
  16   0  14      374.51      731.28    588.72 o 
  18   0  14      336.59      659.10    586.51 o 
  20   0  14       26.29      340.81    627.73 o 
 -21   1  14       72.71      519.87    234.55 o 
 -19   1  14       85.48      451.37    289.46 o 
 -17   1  14        4.91      265.62    206.80 o 
 -15   1  14       21.70       38.94    201.55 o 
 -13   1  14      271.69      503.27    201.21 o 
 -11   1  14       30.05      424.52    198.41 o 
  -9   1  14      530.13      721.45    190.93 o 
  -7   1  14      348.37      396.87    184.13 o 
  -5   1  14     5919.71     5808.06    221.91 o 
  -3   1  14       33.55      -51.20    275.38 o 
  -1   1  14     4892.37     4791.26    290.78 o 
   1   1  14        3.66      109.09    283.61 o 
   3   1  14     3868.49     4092.72    512.92 o 
   5   1  14        1.44      143.65    270.67 o 
   7   1  14     2533.72     2642.99    358.50 o 
   9   1  14       82.19      172.39    353.18 o 
  11   1  14      222.81      579.56    385.22 o 
  13   1  14      258.72      525.25    399.47 o 
  15   1  14      239.03      158.25    396.42 o 
  17   1  14        8.51      -72.17    408.48 o 
  19   1  14        0.57      299.78    436.89 o 
 -20   2  14       61.51      282.66    238.95 o 
 -18   2  14      509.26      771.84    222.37 o 
 -16   2  14        9.08      149.49    210.91 o 
 -14   2  14     1967.20     2152.55    207.96 o 
 -12   2  14     1096.42     1324.29    197.96 o 
 -10   2  14     2265.66     2514.00    199.19 o 
  -8   2  14     9805.64     9447.03    239.21 o 
  -6   2  14      123.96      283.84    267.46 o 
  -4   2  14      852.63     1002.55    224.51 o 
  -2   2  14        1.22      112.88    234.18 o 
   0   2  14      964.00     1293.57    277.16 o 
   2   2  14      511.84      772.10    548.51 o 
   4   2  14     1001.11      995.28    641.00 o 
   6   2  14      588.08      554.48    315.87 o 
   8   2  14     6326.95     6042.47    431.49 o 
  10   2  14      266.77      433.53    405.59 o 
  12   2  14     1658.41     1734.21    401.47 o 
  14   2  14      831.47      835.11    402.41 o 
  16   2  14     1874.29     1972.89    441.59 o 
  18   2  14       22.20     -315.44    426.55 o 
  20   2  14      241.29      423.64    487.45 o 
 -19   3  14      361.26      320.22    238.21 o 
 -17   3  14      289.21      561.72    226.10 o 
 -15   3  14     2025.26     2216.62    221.22 o 
 -13   3  14      378.07      500.89    226.21 o 
 -11   3  14    10723.58    10561.40    398.51 o 
  -9   3  14      544.26      541.27    274.20 o 
  -7   3  14      887.68     1095.24    278.71 o 
  -5   3  14       72.43      354.50    278.60 o 
  -3   3  14      769.76      903.42    278.29 o 
  -1   3  14     1123.20     1143.01    250.07 o 
   1   3  14        1.70       61.73    531.02 o 
   3   3  14     2612.68     2533.85    785.17 o 
   5   3  14      938.85      985.03    346.44 o 
   7   3  14      866.56      751.39    395.50 o 
   9   3  14      398.41      556.35    418.22 o 
  11   3  14       59.93      127.48    427.27 o 
  13   3  14     4462.01     4728.50    512.12 o 
  15   3  14     2073.80     2253.96    491.01 o 
  17   3  14     3935.53     4245.94    562.59 o 
  19   3  14     1107.76     1369.67    531.42 o 
 -18   4  14      250.21      439.91    270.27 o 
 -16   4  14       60.44      313.08    255.34 o 
 -14   4  14      329.53      508.42    246.33 o 
 -12   4  14      388.46      634.14    243.05 o 
 -10   4  14      931.48     1031.18    298.35 o 
  -8   4  14      801.50     1029.47    289.01 o 
  -6   4  14     8647.40     8910.55    306.26 o 
  -4   4  14      161.28      541.43    284.10 o 
  -2   4  14      421.34      465.96    296.86 o 
   0   4  14      979.35      954.60    384.29 o 
   2   4  14      439.51      498.04    805.07 o 
   4   4  14      386.36      453.00    361.32 o 
   6   4  14      499.23      511.11    363.53 o 
   8   4  14       46.58      272.45    420.03 o 
  10   4  14       14.58      176.54    423.25 o 
  12   4  14     1021.58     1025.24    409.57 o 
  14   4  14       20.93      250.13    428.68 o 
  16   4  14     1857.17     1870.73    499.85 o 
  18   4  14        3.20     -169.50    531.82 o 
 -19   5  14      469.91      941.68    288.50 o 
 -17   5  14       13.12      424.16    306.08 o 
 -15   5  14      107.79      363.96    264.51 o 
 -13   5  14      107.40      480.98    312.67 o 
 -11   5  14      122.97      246.98    462.15 o 
  -9   5  14     1976.53     2025.77    304.71 o 
  -7   5  14     1613.42     1331.41    292.19 o 
  -5   5  14      472.38      999.26    298.37 o 
  -3   5  14     1630.38     1795.79    289.02 o 
  -1   5  14     3509.56     3741.05    557.36 o 
   1   5  14     1141.72      968.54    725.05 o 
   3   5  14     7425.97     6982.26    413.39 o 
   5   5  14     1803.56     1614.17    381.83 o 
   7   5  14     1648.41     2026.15    395.70 o 
   9   5  14      269.65      382.43    393.69 o 
  11   5  14     1393.47     1347.35    410.98 o 
  13   5  14        2.37      317.08    417.62 o 
  15   5  14      179.79      382.63    483.77 o 
  17   5  14       39.28      406.96    516.94 o 
 -18   6  14      322.82      479.01    287.88 o 
 -16   6  14       11.25      187.87    277.33 o 
 -14   6  14      837.95      625.65    326.08 o 
 -12   6  14     2500.05     2115.74    333.00 o 
 -10   6  14       12.78      103.97    305.66 o 
  -8   6  14     5260.38     5333.48    318.42 o 
  -6   6  14     2007.13     1887.31    293.10 o 
  -4   6  14     4005.60     4188.61    300.45 o 
  -2   6  14     1497.23     1572.14    549.52 o 
   0   6  14     4424.95     4430.51    687.25 o 
   4   6  14     1149.02     1322.22    400.73 o 
   6   6  14     3779.51     3907.14    417.01 o 
   8   6  14        0.27      343.62    405.15 o 
  10   6  14     2026.38     2513.74    460.64 o 
  12   6  14        3.58      247.51    416.21 o 
  14   6  14      199.73      527.40    441.54 o 
  16   6  14        6.34      302.61    465.27 o 
 -15   7  14       36.65       70.26    329.24 o 
 -13   7  14     1273.04     1707.03    498.34 o 
 -11   7  14      137.93       99.64    331.10 o 
  -9   7  14      581.19      262.28    319.01 o 
  -7   7  14       69.88      154.48    319.17 o 
  -5   7  14     1044.19      947.90    325.36 o 
  -3   7  14      732.83      638.97    334.70 o 
  -1   7  14     1403.28     1136.83    619.29 o 
   3   7  14     2129.33     2011.27    390.07 o 
   5   7  14       94.81      161.46    432.90 o 
   7   7  14      402.98      696.50    435.11 o 
   9   7  14       91.59      659.90    430.69 o 
  11   7  14        7.80      265.21    430.89 o 
  13   7  14      428.40      526.19    438.13 o 
  15   7  14      373.89      113.20    514.53 o 
 -14   8  14      423.36      602.51    346.25 o 
 -12   8  14       69.78      536.80    329.06 o 
 -10   8  14      922.17      867.34    336.38 o 
  -8   8  14      516.35      210.89    339.72 o 
  -6   8  14      452.47      244.34    336.93 o 
  -4   8  14     1905.14     1542.78    349.73 o 
  -2   8  14      350.00      850.11    632.96 o 
   2   8  14       64.11      386.65    438.93 o 
   4   8  14      467.11      468.29    457.23 o 
   6   8  14      108.57      240.48    460.44 o 
   8   8  14      991.30      970.35    450.99 o 
  10   8  14      403.82      307.63    454.61 o 
  12   8  14     1334.15     1375.70    456.42 o 
  14   8  14       24.56      108.58    474.52 o 
 -11   9  14      275.96      526.28    336.46 o 
  -9   9  14       92.45      661.10    338.18 o 
  -7   9  14       68.28      185.14    350.77 o 
  -5   9  14       10.63       54.56    448.88 o 
  -1   9  14       30.42      290.34    456.62 o 
   1   9  14        3.64      194.43    410.18 o 
   3   9  14       11.24      108.58    464.26 o 
   5   9  14      241.11      527.40    433.70 o 
   7   9  14      272.71      335.18    478.74 o 
   9   9  14     1567.64     1607.73    481.15 o 
  11   9  14        0.36      508.30    481.15 o 
  -8  10  14        2.51      -86.97    354.81 o 
  -6  10  14       48.92      382.82    364.97 o 
  -4  10  14      269.33      429.88    472.51 o 
  -2  10  14        0.40      365.34    493.82 o 
   0  10  14       34.55      281.29    489.20 o 
   2  10  14       20.90      161.26    433.10 o 
   4  10  14       34.77      109.98    494.22 o 
   6  10  14        7.52      414.60    507.29 o 
   8  10  14      113.35      585.51    505.48 o 
  -1  11  14      820.46     1628.84    514.13 o 
 -19   1  15      677.72      690.82    232.01 o 
 -17   1  15      100.27      398.68    218.83 o 
 -15   1  15      239.47      617.35    212.46 o 
 -13   1  15     2023.27     2362.11    211.60 o 
 -11   1  15       96.30      429.18    199.00 o 
  -9   1  15     8158.79     7894.07    220.01 o 
  -7   1  15     5066.05     4902.68    226.13 o 
  -5   1  15     1590.00     1632.98    234.52 o 
  -3   1  15     2187.12     2000.20    278.20 o 
  -1   1  15       28.57       89.40    279.09 o 
   1   1  15    10349.90    10149.01    335.79 o 
   3   1  15     3081.81     3018.89    320.17 o 
   5   1  15     1422.28     1428.71    283.18 o 
   7   1  15    12138.46    12199.69    351.24 o 
   9   1  15      197.11      342.93    371.97 o 
  11   1  15     4906.77     4817.51    419.02 o 
  13   1  15      357.16      522.54    413.48 o 
  15   1  15     1312.96     1200.67    413.57 o 
  17   1  15      709.07      775.48    448.31 o 
  19   1  15       81.17      434.64    468.16 o 
 -20   2  15      773.45      665.51    245.35 o 
 -18   2  15      287.94      672.93    230.92 o 
 -16   2  15      132.31      342.37    221.31 o 
 -14   2  15      873.91      928.21    211.34 o 
 -12   2  15       10.88      182.61    202.68 o 
 -10   2  15     2907.57     3365.61    234.00 o 
  -8   2  15      705.92      881.23    238.17 o 
  -6   2  15     1285.19     1271.89    229.53 o 
  -4   2  15     1026.18     1054.38    232.42 o 
  -2   2  15     1172.72     1485.28    281.99 o 
   0   2  15     7388.54     7507.83    313.47 o 
   2   2  15        5.45      131.50    537.05 o 
   4   2  15     6047.59     6221.42    666.14 o 
   6   2  15       18.21      146.98    320.38 o 
   8   2  15     1023.36     1315.58    416.41 o 
  10   2  15        7.27      313.06    464.67 o 
  12   2  15      319.73      307.09    411.02 o 
  14   2  15     1232.56     1102.84    450.42 o 
  16   2  15       88.86      235.45    458.02 o 
  18   2  15      599.86     1113.51    474.07 o 
 -19   3  15      196.97      242.07    243.06 o 
 -17   3  15       37.89      177.68    230.85 o 
 -15   3  15      344.40      502.61    251.36 o 
 -13   3  15      122.01      282.72    235.56 o 
 -11   3  15      112.24      199.05    227.55 o 
  -9   3  15       20.16       37.26    299.20 o 
  -7   3  15      715.68      655.78    289.75 o 
  -5   3  15      779.85      704.74    288.26 o 
  -3   3  15      331.95      327.14    235.56 o 
  -1   3  15     1513.12     1503.23    300.33 o 
   1   3  15      273.73      396.10    535.44 o 
   3   3  15      236.63      336.59    731.68 o 
   5   3  15      272.84      196.84    392.89 o 
   7   3  15     3480.67     3399.84    422.44 o 
   9   3  15     2027.11     1554.85    424.25 o 
  11   3  15        3.30       -0.60    447.37 o 
  13   3  15       52.18      235.65    472.11 o 
  15   3  15       73.57      276.07    486.58 o 
  17   3  15      110.26      558.97    515.54 o 
  19   3  15       58.11      -35.19    541.67 o 
 -18   4  15       28.44      113.52    274.45 o 
 -16   4  15     1055.43      941.84    262.98 o 
 -14   4  15     1383.27     1194.72    243.88 o 
 -12   4  15      881.95      822.86    356.49 o 
 -10   4  15     3155.80     3380.30    314.29 o 
  -8   4  15      742.23      892.81    293.94 o 
  -6   4  15       52.56      163.14    289.49 o 
  -4   4  15       23.44      265.29    290.00 o 
  -2   4  15      371.51      559.50    304.78 o 
   0   4  15     1290.31     1328.65    558.56 o 
   2   4  15      348.67      402.94    787.58 o 
   4   4  15     4290.79     3819.47    422.64 o 
   6   4  15        0.64      190.41    410.38 o 
   8   4  15     2705.08     2562.40    435.11 o 
  10   4  15     1937.95     2142.37    442.55 o 
  12   4  15      265.10      555.35    457.23 o 
  14   4  15     2432.38     2838.87    494.83 o 
  16   4  15        6.63      189.00    508.30 o 
  18   4  15     1069.46     1375.50    539.87 o 
 -17   5  15      548.77      582.67    277.68 o 
 -15   5  15        0.30       -5.77    263.52 o 
 -13   5  15     1388.13     1749.48    314.51 o 
 -11   5  15       77.43       60.85    394.59 o 
  -9   5  15     1774.73     1230.37    310.56 o 
  -7   5  15       17.88      309.49    295.16 o 
  -5   5  15       36.85       68.37    299.98 o 
  -3   5  15       31.36      320.38    314.32 o 
  -1   5  15      301.48      476.33    576.46 o 
   1   5  15     2068.69     2311.47    771.90 o 
   3   5  15      964.74      518.75    400.53 o 
   5   5  15      814.12      822.77    392.89 o 
   7   5  15     1065.35      985.23    397.51 o 
   9   5  15      883.07     1095.21    446.57 o 
  11   5  15      202.79      434.71    463.86 o 
  13   5  15      443.50      671.56    476.13 o 
  15   5  15      170.78      201.07    447.98 o 
  17   5  15       24.28      193.23    480.35 o 
 -16   6  15       17.42       27.15    277.47 o 
 -14   6  15       19.89      392.75    327.46 o 
 -12   6  15      638.88      889.38    311.11 o 
 -10   6  15      129.17      356.76    319.42 o 
  -8   6  15      381.42      373.21    376.50 o 
  -6   6  15      327.01      392.85    292.34 o 
  -4   6  15       13.05       85.51    324.00 o 
  -2   6  15      388.22      212.58    332.35 o 
   0   6  15      625.16      444.36    709.57 o 
   4   6  15      423.59      654.47    412.79 o 
   6   6  15       46.71       17.29    405.95 o 
   8   6  15      897.48      728.27    454.61 o 
  10   6  15       70.37      134.31    425.46 o 
  12   6  15      742.12      972.96    477.53 o 
  14   6  15       80.13      315.07    449.18 o 
  16   6  15      111.58      633.76    522.57 o 
 -15   7  15      136.08      -74.39    279.39 o 
 -13   7  15      176.20      329.98    333.46 o 
 -11   7  15      207.30      152.01    553.84 o 
  -9   7  15      112.08      270.35    322.77 o 
  -7   7  15     1710.62     1585.09    330.76 o 
  -5   7  15      114.27       95.71    320.60 o 
  -3   7  15     4467.22     4206.24    358.23 o 
  -1   7  15      651.43      873.44    674.18 o 
   3   7  15       21.65       -9.65    438.53 o 
   5   7  15      701.15     1004.13    435.31 o 
   7   7  15     2212.34     2318.10    438.13 o 
   9   7  15      118.07      643.01    436.72 o 
  11   7  15      643.06      445.97    445.56 o 
  13   7  15       67.95      100.53    459.24 o 
  15   7  15       25.59     -207.10    485.78 o 
 -14   8  15      102.17      314.27    364.32 o 
 -12   8  15       10.15     -161.97    330.59 o 
 -10   8  15       47.58      -83.15    340.21 o 
  -8   8  15      189.63      344.66    333.58 o 
  -6   8  15     1288.68     1105.54    341.39 o 
  -4   8  15     2978.96     2241.97    332.41 o 
  -2   8  15       17.73     -207.30    637.18 o 
   2   8  15       31.40      885.10    460.85 o 
   4   8  15      417.86      393.69    465.47 o 
   6   8  15       83.68      311.45    460.44 o 
   8   8  15      641.15      831.21    409.37 o 
  10   8  15      112.50        1.41    459.84 o 
  12   8  15      295.88      551.93    468.29 o 
 -11   9  15       94.03      163.81    357.28 o 
  -9   9  15      286.00      661.73    350.29 o 
  -7   9  15      277.20      583.52    355.64 o 
  -5   9  15       85.19      238.18    333.08 o 
  -3   9  15      236.07      -57.91    462.05 o 
  -1   9  15       42.66      591.54    421.64 o 
   1   9  15        6.23       97.92    482.56 o 
   3   9  15      220.32       61.33    478.14 o 
   5   9  15        1.61      -62.33    490.40 o 
   7   9  15        0.18      281.90    484.97 o 
   9   9  15       79.48     -250.13    487.99 o 
  -6  10  15       59.70      377.95    388.52 o 
  -4  10  15        2.22      397.31    493.62 o 
  -2  10  15      433.48      861.37    496.43 o 
   0  10  15      195.15      307.23    499.65 o 
   2  10  15      107.36       47.25    499.65 o 
   4  10  15      204.44      280.49    519.16 o 
   6  10  15       15.80      413.19    517.95 o 
 -20   0  16       25.15      549.78    479.24 o 
 -18   0  16      356.47      530.58    328.28 o 
 -16   0  16      141.39      450.07    314.40 o 
 -14   0  16       28.50        7.38    299.20 o 
 -12   0  16      222.94      137.98    292.34 o 
 -10   0  16      598.25      490.84    294.31 o 
  -8   0  16     2768.29     2498.44    280.21 o 
  -6   0  16     2307.39     2354.30    422.44 o 
  -4   0  16     2916.97     2901.80    405.75 o 
  -2   0  16     5024.42     4591.17    450.19 o 
   0   0  16      371.69      450.99    425.06 o 
   2   0  16    13227.28    13087.46    503.07 o 
   4   0  16     2333.26     2216.77    489.40 o 
   6   0  16    18831.64    18391.61    626.32 o 
   8   0  16    16151.57    16491.53    633.16 o 
  10   0  16     2830.84     3107.09    569.82 o 
  12   0  16     4608.91     4748.80    629.34 o 
  14   0  16       54.84      267.22    588.52 o 
  16   0  16     2360.78     2480.16    629.54 o 
  18   0  16      119.34      545.50    653.47 o 
 -19   1  16       27.56       -0.64    229.70 o 
 -17   1  16      302.72      573.60    226.81 o 
 -15   1  16       12.63      -14.07    213.21 o 
 -13   1  16       30.97      406.86    212.78 o 
 -11   1  16        5.33      121.07    203.80 o 
  -9   1  16     1086.11     1081.29    207.55 o 
  -7   1  16     1831.65     1623.38    227.80 o 
  -5   1  16      125.66      182.30    228.10 o 
  -3   1  16     7448.95     7307.95    309.84 o 
  -1   1  16      830.29      909.13    293.13 o 
   1   1  16     4156.44     4027.86    323.58 o 
   3   1  16      339.83      485.13    321.93 o 
   5   1  16      951.42      965.89    291.05 o 
   7   1  16     2624.12     2577.49    333.62 o 
   9   1  16     3611.52     3481.24    409.12 o 
  11   1  16       15.03      327.62    409.43 o 
  13   1  16     1466.59     1400.56    422.16 o 
  15   1  16      269.63      190.82    454.82 o 
  17   1  16      188.89      279.57    469.96 o 
  19   1  16        8.86      416.34    504.23 o 
 -18   2  16      134.87      478.49    231.81 o 
 -16   2  16      407.49      511.81    215.74 o 
 -14   2  16      507.21      526.05    216.27 o 
 -12   2  16     3353.72     3243.10    254.37 o 
 -10   2  16     1630.17     1609.15    234.65 o 
  -8   2  16     7527.74     7379.53    252.73 o 
  -6   2  16      957.61      886.52    236.22 o 
  -4   2  16     2121.82     2244.47    245.76 o 
  -2   2  16       71.63      -47.10    302.26 o 
   0   2  16     5389.82     5466.43    324.44 o 
   2   2  16     1267.08     1253.94    333.59 o 
   4   2  16       73.47      309.64    637.38 o 
   6   2  16      849.38      921.50    344.83 o 
   8   2  16      172.24      484.57    460.85 o 
  10   2  16      108.93      337.99    481.15 o 
  12   2  16      360.70      679.41    504.28 o 
  14   2  16       20.37      133.51    523.78 o 
  16   2  16     1179.86     1321.20    487.46 o 
  18   2  16     1253.96     1146.73    533.29 o 
 -19   3  16     1135.98     1295.50    284.46 o 
 -17   3  16      435.79      631.82    267.47 o 
 -15   3  16     2985.30     3038.11    261.42 o 
 -13   3  16     1635.07     1789.86    249.87 o 
 -11   3  16     2859.69     3101.86    247.89 o 
  -9   3  16      419.20      704.95    288.49 o 
  -7   3  16     3829.55     3761.05    305.68 o 
  -5   3  16      854.58     1149.44    286.73 o 
  -3   3  16       64.74       76.62    243.79 o 
  -1   3  16     2363.30     2111.99    327.56 o 
   1   3  16      389.73      523.65    316.14 o 
   3   3  16     1521.52     1474.83    712.98 o 
   5   3  16      304.00      481.15    402.13 o 
   7   3  16      111.98      535.04    412.19 o 
   9   3  16        8.01      -32.98    436.11 o 
  11   3  16     2247.46     2176.75    461.25 o 
  13   3  16      200.07      139.54    475.32 o 
  15   3  16     1713.38     1960.00    545.29 o 
  17   3  16       76.66      285.11    569.42 o 
 -18   4  16       34.54       10.56    277.70 o 
 -16   4  16      905.09     1086.82    276.29 o 
 -14   4  16        2.47      369.20    263.58 o 
 -12   4  16     2293.23     2750.28    314.11 o 
 -10   4  16      450.29      332.98    298.01 o 
  -8   4  16     2222.80     2025.57    307.02 o 
  -6   4  16      776.53      835.53    293.56 o 
  -4   4  16     1656.26     2117.77    305.11 o 
  -2   4  16      705.65      643.69    264.31 o 
   0   4  16       19.38      285.77    323.67 o 
   2   4  16       70.86      -10.86    779.14 o 
   4   4  16       80.27       17.89    420.63 o 
   6   4  16      315.76       87.46    428.27 o 
   8   4  16      474.59      675.79    428.68 o 
  10   4  16     2123.71     1804.18    448.78 o 
  12   4  16      506.97      397.31    468.69 o 
  14   4  16      513.90      367.15    490.60 o 
  16   4  16      129.53      210.92    510.11 o 
 -17   5  16      153.20      145.89    277.26 o 
 -15   5  16      457.27      594.52    273.93 o 
 -13   5  16       14.23     -256.66    333.37 o 
 -11   5  16       63.65      -13.39    348.95 o 
  -9   5  16      201.54      331.26    333.87 o 
  -7   5  16        4.95     -111.93    306.67 o 
  -5   5  16      197.61      168.94    309.77 o 
  -3   5  16        1.67      -58.90    321.00 o 
  -1   5  16      676.63      806.80    286.81 o 
   1   5  16     2938.87     2679.02    797.43 o 
   5   5  16     5815.08     5362.26    421.64 o 
   7   5  16      253.60      381.02    414.60 o 
   9   5  16     1851.66     1839.76    417.82 o 
  11   5  16      447.41      689.46    418.02 o 
  13   5  16      467.33      -57.51    438.33 o 
  15   5  16      100.93      393.89    506.69 o 
 -16   6  16      170.58      185.96    286.91 o 
 -14   6  16       30.22      264.38    331.40 o 
 -12   6  16      322.92      368.01    336.62 o 
 -10   6  16      163.45       32.66    317.86 o 
  -8   6  16     1398.27     1375.80    317.40 o 
  -6   6  16     2082.60     2359.51    324.45 o 
  -4   6  16      374.32      735.73    326.90 o 
  -2   6  16     3403.80     3595.26    356.36 o 
   0   6  16       51.34      132.61    510.88 o 
   4   6  16      202.56      285.72    412.39 o 
   6   6  16     4253.91     4473.74    483.16 o 
   8   6  16     2769.57     2633.18    438.13 o 
  10   6  16      755.62      930.94    471.90 o 
  12   6  16     1426.95     1660.01    446.17 o 
  14   6  16        1.08      151.40    462.86 o 
 -15   7  16        5.97      581.69    371.73 o 
 -13   7  16       22.05      376.37    351.44 o 
 -11   7  16      452.40      581.13    336.34 o 
  -9   7  16      102.70       79.02    324.95 o 
  -7   7  16      286.59      562.07    300.37 o 
  -5   7  16       43.60      295.48    333.64 o 
  -3   7  16      263.59      589.16    350.71 o 
  -1   7  16       68.78      260.78    724.24 o 
   3   7  16       90.65       17.29    440.74 o 
   5   7  16      220.29      460.04    444.36 o 
   7   7  16       11.65      319.70    448.58 o 
   9   7  16       30.68      251.94    445.36 o 
  11   7  16       12.88      324.72    448.58 o 
  13   7  16       29.04      566.61    461.85 o 
 -12   8  16        4.58      536.33    339.52 o 
 -10   8  16      196.27      113.24    375.19 o 
  -8   8  16     1598.44     1023.39    351.94 o 
  -6   8  16      845.48      567.99    356.94 o 
  -4   8  16      699.80      968.61    361.47 o 
  -2   8  16      578.03      870.32    370.10 o 
   2   8  16       28.78       69.97    471.50 o 
   4   8  16       21.89      741.94    464.26 o 
   6   8  16       14.05      240.88    471.30 o 
   8   8  16      461.90      829.20    474.32 o 
  10   8  16       14.55     -114.01    459.84 o 
  12   8  16      609.49     1068.27    484.37 o 
  -9   9  16      102.27      261.42    335.08 o 
  -7   9  16      472.60      715.93    369.15 o 
  -5   9  16     1194.73      776.80    374.86 o 
  -3   9  16        1.87      574.65    470.30 o 
   1   9  16       16.94     -333.57    481.76 o 
   3   9  16      153.71      264.40    488.39 o 
   5   9  16        5.17      143.76    504.48 o 
   7   9  16       13.84      268.42    502.47 o 
   9   9  16      921.76      718.21    501.66 o 
  -4  10  16       36.34      192.02    498.85 o 
  -2  10  16       78.38      182.95    337.02 o 
   0  10  16        8.26     -162.66    497.04 o 
   2  10  16       32.09      316.88    517.75 o 
   4  10  16       43.57      201.27    467.48 o 
 -19   1  17        3.04       38.24    240.24 o 
 -17   1  17      387.84      433.59    226.68 o 
 -15   1  17       12.66      348.56    223.73 o 
 -13   1  17     1038.84     1119.41    214.65 o 
 -11   1  17      496.81      730.17    209.91 o 
  -9   1  17     1359.84     1216.30    257.58 o 
  -7   1  17     1803.25     1859.30    229.42 o 
  -5   1  17      277.97      207.83    279.62 o 
  -3   1  17     4166.01     4318.33    315.57 o 
  -1   1  17      149.72      335.08    301.34 o 
   1   1  17     2877.61     2849.02    321.41 o 
   3   1  17     3188.66     3260.89    352.92 o 
   5   1  17       15.16      -15.14    309.51 o 
   7   1  17       17.26       18.92    333.46 o 
   9   1  17        9.53      118.93    353.23 o 
  11   1  17     1905.20     2033.74    434.70 o 
  13   1  17     2909.05     3079.14    458.51 o 
  15   1  17      151.53      540.64    482.44 o 
  17   1  17     1277.76     1353.51    492.63 o 
 -18   2  17     1233.97     1383.01    247.60 o 
 -16   2  17       26.95      253.57    235.60 o 
 -14   2  17     1151.68     1465.88    224.44 o 
 -12   2  17     1075.78      949.13    240.21 o 
 -10   2  17       16.33      161.08    257.62 o 
  -8   2  17       32.32      104.78    235.44 o 
  -6   2  17      570.32      670.99    240.70 o 
  -4   2  17     1460.12     1800.12    253.99 o 
  -2   2  17      385.65      647.50    300.49 o 
   0   2  17     3801.95     3761.55    337.59 o 
   2   2  17      853.96     1003.89    347.40 o 
   4   2  17      622.50      737.11    626.73 o 
   6   2  17      337.64      360.56    332.07 o 
   8   2  17      895.29      565.40    443.76 o 
  10   2  17      604.29      782.96    491.41 o 
  12   2  17        4.95      -77.21    514.73 o 
  14   2  17     1212.51     1202.78    582.69 o 
  16   2  17      637.50     1420.74    574.85 o 
  18   2  17       94.90      459.44    589.13 o 
 -17   3  17       32.46      325.38    269.40 o 
 -15   3  17      439.64      787.94    262.69 o 
 -13   3  17       29.22      168.00    269.34 o 
 -11   3  17      485.41      708.16    259.83 o 
  -9   3  17     3138.79     3339.81    262.33 o 
  -7   3  17      587.72      745.31    243.31 o 
  -5   3  17      139.24       35.59    247.10 o 
  -3   3  17        1.74      127.77    252.42 o 
  -1   3  17     1483.32     1238.06    314.27 o 
   1   3  17     1884.77     1604.42    352.80 o 
   3   3  17      211.00      246.91    717.41 o 
   5   3  17       92.06      195.84    409.77 o 
   7   3  17       23.78      231.63    426.26 o 
   9   3  17      305.50      638.39    440.34 o 
  11   3  17       44.58      185.79    505.28 o 
  13   3  17      374.32      837.44    524.38 o 
  15   3  17      179.13      462.45    506.29 o 
  17   3  17      106.03      336.39    548.31 o 
 -16   4  17      151.51       25.66    261.78 o 
 -14   4  17     2269.42     2060.31    264.57 o 
 -12   4  17      400.21      444.26    328.71 o 
 -10   4  17     1826.94     2210.79    322.38 o 
  -8   4  17     2248.67     2123.51    317.12 o 
  -6   4  17        3.93      -58.00    315.15 o 
  -4   4  17     1634.20     1576.44    261.69 o 
  -2   4  17        7.31      182.35    274.42 o 
   0   4  17     4519.69     3902.93    348.10 o 
   2   4  17      118.84      193.02    823.97 o 
   4   4  17     1728.62     1754.31    433.30 o 
   6   4  17       93.04      148.79    438.13 o 
   8   4  17      960.71     1020.82    443.76 o 
  10   4  17      854.28     1118.13    459.84 o 
  12   4  17       76.40       -7.64    473.31 o 
  14   4  17      375.01     1118.13    500.26 o 
  16   4  17      176.79      489.00    531.82 o 
 -15   5  17      613.57      943.35    274.54 o 
 -13   5  17      542.39      510.89    338.73 o 
 -11   5  17     1538.85     1422.36    312.89 o 
  -9   5  17      264.37      359.27    319.53 o 
  -7   5  17     2457.90     2521.64    437.82 o 
  -5   5  17      140.36      252.21    315.34 o 
  -3   5  17     2161.29     2596.01    576.26 o 
  -1   5  17     1168.56      969.05    304.04 o 
   1   5  17     1535.81     1566.51    826.79 o 
   3   5  17     1360.39     1137.64    412.39 o 
   5   5  17       13.30      153.62    464.06 o 
   7   5  17     1319.69     1276.98    423.05 o 
   9   5  17     1169.66     1348.16    429.08 o 
  11   5  17       69.39      122.05    476.93 o 
  13   5  17      587.94     1052.79    489.60 o 
  15   5  17       21.52       49.26    477.94 o 
 -14   6  17       83.38      158.91    339.42 o 
 -12   6  17       17.53      106.71    340.08 o 
 -10   6  17       67.12      592.39    323.76 o 
  -8   6  17      100.32      115.25    331.48 o 
  -6   6  17      102.76      517.37    324.66 o 
  -4   6  17      280.43      214.72    338.41 o 
  -2   6  17       89.17      318.10    356.64 o 
   0   6  17       30.35      500.86    783.16 o 
   4   6  17      517.85      216.95    426.06 o 
   6   6  17        4.68      823.57    431.49 o 
   8   6  17      397.05      564.40    437.72 o 
  10   6  17       30.88      631.35    441.74 o 
  12   6  17        0.80      734.50    491.81 o 
  14   6  17        0.50      193.02    471.70 o 
 -13   7  17       63.27       74.28    321.56 o 
 -11   7  17        5.95      136.44    320.95 o 
  -9   7  17      190.58      280.15    310.08 o 
  -7   7  17     1491.24     1839.18    316.02 o 
  -5   7  17      283.79      679.63    319.16 o 
  -3   7  17     2302.13     2039.61    341.17 o 
  -1   7  17      334.01      401.53    352.80 o 
   3   7  17     1947.57     2740.55    459.24 o 
   5   7  17      295.07      645.63    458.23 o 
   7   7  17     2485.83     2682.44    458.03 o 
   9   7  17      482.81      335.38    453.41 o 
  11   7  17      173.78      460.04    507.09 o 
  13   7  17      420.91      274.46    520.16 o 
 -10   8  17       23.13      165.94    366.27 o 
  -8   8  17      176.29      357.87    355.61 o 
  -6   8  17      305.78      767.05    357.31 o 
  -4   8  17      664.71      747.22    360.60 o 
  -2   8  17       76.13      531.03    390.25 o 
   2   8  17      494.79      276.87    480.35 o 
   4   8  17        1.03      257.37    475.93 o 
   6   8  17      539.36      623.91    475.52 o 
   8   8  17       51.65        6.64    472.11 o 
  10   8  17      744.44      494.83    490.20 o 
  -7   9  17      628.80      544.42    383.30 o 
  -5   9  17      176.93      502.43    383.75 o 
  -3   9  17      450.09      840.86    482.56 o 
  -1   9  17       24.78      232.23    443.76 o 
   1   9  17      174.90      253.55    495.03 o 
   3   9  17       73.90      219.36    508.70 o 
   5   9  17      144.68     -151.20    511.72 o 
   7   9  17       41.98      804.67    517.14 o 
 -18   0  18      329.16      269.75    329.51 o 
 -16   0  18      291.64      842.60    327.19 o 
 -14   0  18      325.29      543.29    319.40 o 
 -12   0  18      895.34      768.31    307.02 o 
 -10   0  18     1707.94     1880.84    300.26 o 
  -8   0  18      171.43      481.76    433.70 o 
  -6   0  18      555.05      276.47    434.31 o 
  -4   0  18       64.16      262.79    421.24 o 
  -2   0  18     8229.67     8632.62    465.47 o 
   0   0  18     3844.57     4140.98    476.73 o 
   2   0  18     2028.28     2052.49    503.47 o 
   4   0  18     9708.02     9668.31    563.39 o 
   6   0  18      755.02      649.30    395.50 o 
   8   0  18      522.54      938.18    604.81 o 
  10   0  18        5.19      209.31    618.68 o 
  12   0  18     7768.59     7925.26    679.41 o 
  14   0  18      920.56     1148.50    653.47 o 
  16   0  18     2588.58     2716.42    726.46 o 
 -17   1  18        0.46      237.57    242.79 o 
 -15   1  18      203.27      274.08    228.22 o 
 -13   1  18      175.35      287.21    219.72 o 
 -11   1  18        0.32      162.85    244.27 o 
  -9   1  18      235.20      369.71    247.45 o 
  -7   1  18       98.85      335.13    244.19 o 
  -5   1  18      590.65      700.94    304.18 o 
  -3   1  18      981.54     1090.09    312.03 o 
  -1   1  18      926.67     1058.62    312.33 o 
   1   1  18     2204.17     2076.05    331.96 o 
   3   1  18      665.18     1008.09    342.86 o 
   5   1  18      298.31      363.84    261.66 o 
   7   1  18      311.28      293.75    334.82 o 
   9   1  18     3365.16     3017.48    382.28 o 
  11   1  18     1400.73     1473.84    450.67 o 
  13   1  18      707.30      927.21    478.28 o 
  15   1  18     1491.86     1231.68    494.49 o 
  17   1  18       21.50      141.38    513.75 o 
 -18   2  18       29.33      181.11    248.81 o 
 -16   2  18      345.92      404.51    227.61 o 
 -14   2  18       26.20      -84.43    257.96 o 
 -12   2  18      629.84      945.75    258.61 o 
 -10   2  18     1974.78     2125.27    254.73 o 
  -8   2  18       97.51      436.01    235.51 o 
  -6   2  18      732.31      554.74    246.97 o 
  -4   2  18     1039.22     1198.57    294.11 o 
  -2   2  18     3794.48     4244.97    328.39 o 
   0   2  18     2202.77     1848.29    332.36 o 
   2   2  18     2040.47     2323.49    350.99 o 
   4   2  18       10.54      178.95    649.85 o 
   6   2  18       33.34      117.71    343.75 o 
   8   2  18        1.16      421.03    491.21 o 
  10   2  18      321.39      731.48    509.30 o 
  12   2  18      198.84      331.16    529.81 o 
  14   2  18       91.74       38.20    555.35 o 
  16   2  18        5.88      255.15    584.70 o 
 -17   3  18      809.78      958.02    281.00 o 
 -15   3  18      615.60      672.07    267.18 o 
 -13   3  18     2983.34     2920.17    262.01 o 
 -11   3  18      104.67      223.05    251.11 o 
  -9   3  18      908.98     1254.00    261.53 o 
  -7   3  18        8.75      245.64    249.35 o 
  -5   3  18     1037.97     1356.74    260.60 o 
  -3   3  18     1167.11     1346.28    327.03 o 
  -1   3  18     3301.21     3298.97    330.11 o 
   1   3  18     3077.63     2859.38    365.83 o 
   3   3  18      322.17      297.58    715.80 o 
   5   3  18      331.69      281.70    425.26 o 
   7   3  18       85.22      248.12    440.54 o 
   9   3  18       85.42      432.70    455.22 o 
  11   3  18      112.74       66.96    513.53 o 
  13   3  18       38.29      337.19    539.26 o 
  15   3  18       81.51     -182.37    561.98 o 
 -16   4  18      377.04      655.22    285.22 o 
 -14   4  18      998.75     1218.61    268.43 o 
 -12   4  18      610.79      826.38    263.45 o 
 -10   4  18      553.09      346.17    326.65 o 
  -8   4  18      220.43      363.65    315.63 o 
  -6   4  18      180.38      562.65    319.66 o 
  -4   4  18     1061.57      944.34    270.89 o 
  -2   4  18     2287.57     2589.91    328.70 o 
   0   4  18        5.84      -41.30    344.69 o 
   2   4  18      610.03      698.91    844.08 o 
   4   4  18       13.05      340.00    448.38 o 
   6   4  18       43.20      264.81    445.97 o 
   8   4  18       98.50      348.25    451.80 o 
  10   4  18      120.18       31.37    468.29 o 
  12   4  18       15.17     -135.52    525.59 o 
  14   4  18       41.89      468.89    510.31 o 
  16   4  18        0.93      327.74    588.12 o 
 -15   5  18      716.67      997.92    298.90 o 
 -13   5  18      798.32      302.19    346.59 o 
 -11   5  18       88.74      136.49    308.33 o 
  -9   5  18      133.00       94.69    320.92 o 
  -7   5  18      157.38      471.09    395.90 o 
  -5   5  18      119.55      305.80    327.06 o 
  -3   5  18      107.45      279.36    340.14 o 
  -1   5  18     1173.18     1381.29    355.37 o 
   1   5  18       90.81      226.80    870.62 o 
   3   5  18      683.04     1123.97    436.11 o 
   5   5  18     1334.77     1046.35    461.85 o 
   7   5  18      368.12      450.99    477.53 o 
   9   5  18     1012.62     1636.08    481.15 o 
  11   5  18      300.12      967.94    484.17 o 
  13   5  18        1.54     -453.00    500.66 o 
  15   5  18      256.21      507.09    540.87 o 
 -14   6  18      321.29      189.00    368.00 o 
 -12   6  18      657.00      560.90    324.56 o 
 -10   6  18       70.03       56.51    335.12 o 
  -8   6  18      337.68      465.06    325.48 o 
  -6   6  18      875.24      936.71    337.10 o 
  -4   6  18      192.12      511.40    340.89 o 
  -2   6  18        4.09      664.57    441.14 o 
   0   6  18      327.97      541.14    390.07 o 
   4   6  18     2896.18     2434.52    436.32 o 
   6   6  18      337.50      487.39    440.74 o 
   8   6  18     3553.24     3232.36    503.27 o 
  10   6  18        6.35       39.41    442.95 o 
  12   6  18     1833.43     1445.67    510.71 o 
 -11   7  18      213.67      202.77    349.33 o 
  -9   7  18       69.01      341.02    314.55 o 
  -7   7  18       99.67      269.03    353.27 o 
  -5   7  18      698.33      508.10    361.30 o 
  -3   7  18       33.57      368.38    370.21 o 
  -1   7  18      203.22      309.67    347.95 o 
   3   7  18       14.39     -166.89    461.25 o 
   5   7  18      499.63      852.52    448.98 o 
   7   7  18      661.57      883.49    465.67 o 
   9   7  18        6.91      181.97    510.51 o 
  11   7  18      284.04      214.14    518.55 o 
 -10   8  18       37.86      637.88    335.47 o 
  -8   8  18      111.27      462.42    364.54 o 
  -6   8  18      509.83      506.94    366.11 o 
  -4   8  18      964.71      964.19    378.12 o 
  -2   8  18     1635.79     1324.04    405.91 o 
   2   8  18      825.31      798.04    480.35 o 
   4   8  18       58.30     -120.44    481.35 o 
   6   8  18      304.85      800.25    485.58 o 
   8   8  18      119.78      405.35    492.41 o 
  -5   9  18     1641.40     1880.07    390.94 o 
  -3   9  18      672.48      783.16    439.93 o 
  -1   9  18       58.42      400.45    357.55 o 
   1   9  18      177.31      469.09    506.69 o 
   3   9  18        1.57      547.30    517.95 o 
   5   9  18      305.04      123.46    463.46 o 
 -17   1  19      496.19      455.28    249.16 o 
 -15   1  19      475.38      565.60    233.15 o 
 -13   1  19      867.93      682.89    228.48 o 
 -11   1  19     2466.13     2472.52    263.64 o 
  -9   1  19      970.73     1007.24    261.60 o 
  -7   1  19      912.95     1010.62    302.13 o 
  -5   1  19      314.25      242.87    309.13 o 
  -3   1  19      767.52      885.22    310.41 o 
  -1   1  19     2842.47     3212.17    326.25 o 
   1   1  19      385.15      652.25    334.95 o 
   3   1  19      881.28      823.46    370.05 o 
   5   1  19     1646.43     1554.54    271.78 o 
   7   1  19      562.01      466.77    350.12 o 
   9   1  19     1333.64     1728.62    389.81 o 
  11   1  19       11.15      134.34    406.50 o 
  13   1  19     3294.83     3430.09    520.27 o 
  15   1  19       39.06      178.20    530.97 o 
 -16   2  19      167.53      460.40    284.56 o 
 -14   2  19     1047.77     1415.07    265.45 o 
 -12   2  19      624.37      813.04    265.69 o 
 -10   2  19      313.78      601.51    265.66 o 
  -8   2  19        5.77      362.44    248.80 o 
  -6   2  19      308.19      300.27    260.09 o 
  -4   2  19      509.43      699.95    313.89 o 
  -2   2  19      399.99      487.99    333.82 o 
   0   2  19      590.45      755.26    337.35 o 
   2   2  19     1538.60     1545.20    375.01 o 
   4   2  19      149.37      116.07    380.96 o 
   6   2  19     4059.68     3962.25    387.11 o 
   8   2  19     1420.20     1081.54    509.30 o 
  10   2  19      223.53      568.42    523.58 o 
  12   2  19      354.36      571.83    577.46 o 
  14   2  19      407.34      410.58    571.63 o 
  16   2  19      545.67      315.47    606.42 o 
 -15   3  19      130.41      480.01    342.54 o 
 -13   3  19      129.15      388.62    274.07 o 
 -11   3  19        2.67      167.55    255.68 o 
  -9   3  19      238.54      439.27    262.81 o 
  -7   3  19      218.38      476.50    256.67 o 
  -5   3  19       78.86      389.82    265.07 o 
  -3   3  19      663.26      778.63    310.91 o 
  -1   3  19      272.78      517.90    347.83 o 
   1   3  19      124.75      280.13    366.69 o 
   3   3  19      499.69      493.03    392.73 o 
   5   3  19      340.25       69.77    442.75 o 
   7   3  19      110.03      452.20    495.43 o 
   9   3  19        0.17     -249.12    467.48 o 
  11   3  19       76.48     -208.71    493.62 o 
  13   3  19        0.11      529.81    509.10 o 
  15   3  19      103.93      309.64    582.69 o 
 -16   4  19      120.22      474.95    303.82 o 
 -14   4  19     1182.14     1567.01    283.68 o 
 -12   4  19     1020.51     1079.82    370.86 o 
 -10   4  19     1390.47     1697.56    263.81 o 
  -8   4  19     4952.64     4542.16    344.26 o 
  -6   4  19      418.08      456.06    320.87 o 
  -4   4  19     2346.77     2352.66    281.18 o 
  -2   4  19     1073.93      852.78    351.06 o 
   0   4  19      111.01      363.37    355.30 o 
   2   4  19      441.19      633.35    385.85 o 
   4   4  19      196.32      607.02    453.21 o 
   6   4  19     1649.96     1222.69    462.66 o 
   8   4  19       67.90      230.22    465.87 o 
  10   4  19      897.16      795.62    482.96 o 
  12   4  19       29.96      614.26    494.42 o 
  14   4  19        1.20      166.08    572.64 o 
 -15   5  19      104.49      644.56    287.53 o 
 -13   5  19        3.20      420.42    281.05 o 
 -11   5  19      410.82      452.55    380.02 o 
  -9   5  19        6.79      262.09    335.93 o 
  -7   5  19      793.73      736.98    334.97 o 
  -5   5  19     1042.20      923.15    334.74 o 
  -3   5  19      319.69      458.70    294.75 o 
  -1   5  19      296.77      611.53    360.30 o 
   1   5  19     1432.90     1229.25    398.55 o 
   3   5  19     1368.31     1657.80    438.93 o 
   5   5  19       73.21      296.57    428.88 o 
   7   5  19      630.85      816.53    482.56 o 
   9   5  19      687.37      826.39    481.56 o 
  11   5  19       20.51       18.90    489.00 o 
  13   5  19       83.42       92.09    524.38 o 
 -12   6  19      107.21       -9.16    356.12 o 
 -10   6  19       54.81       34.07    321.82 o 
  -8   6  19       34.73      580.48    343.44 o 
  -6   6  19      557.35      675.67    337.57 o 
  -4   6  19        4.94      364.87    353.88 o 
  -2   6  19        9.67      239.03    320.10 o 
   0   6  19      184.40      560.48    404.96 o 
   4   6  19      435.67      830.61    449.59 o 
   6   6  19       88.79       90.88    456.62 o 
   8   6  19       42.10      102.54    499.45 o 
  10   6  19        3.63      -46.25    462.66 o 
  12   6  19      121.83      130.69    521.57 o 
 -11   7  19      202.49      305.40    367.92 o 
  -9   7  19       41.22      490.33    358.57 o 
  -7   7  19      218.09      531.53    354.18 o 
  -5   7  19      277.38      -32.16    364.36 o 
  -3   7  19      574.60     1047.21    379.23 o 
  -1   7  19       75.61      447.29    400.68 o 
   3   7  19     1319.85     1071.89    462.25 o 
   5   7  19      199.44     -295.37    478.14 o 
   7   7  19      615.93      978.39    469.09 o 
   9   7  19      707.35      330.15    529.21 o 
  -8   8  19       80.01      211.29    373.63 o 
  -6   8  19        3.85       76.78    378.67 o 
  -4   8  19       17.86        8.04    366.13 o 
  -2   8  19       17.97     -127.92    417.92 o 
   0   8  19        2.48       34.38    493.22 o 
   2   8  19       87.15      198.86    494.63 o 
   4   8  19       64.49      283.71    495.23 o 
   6   8  19      424.99      582.49    502.27 o 
  -3   9  19      166.88      856.14    512.12 o 
  -1   9  19       62.42      265.09    366.30 o 
   1   9  19      355.39      510.91    527.20 o 
 -16   0  20      530.25      836.15    353.52 o 
 -14   0  20      716.83      824.77    327.32 o 
 -12   0  20     1189.48     1477.52    333.76 o 
 -10   0  20      913.61     1358.41    427.27 o 
  -8   0  20       10.20      140.95    455.42 o 
  -6   0  20      242.62      681.62    449.59 o 
  -4   0  20       79.69       48.86    440.94 o 
  -2   0  20     2553.04     2640.01    457.63 o 
   0   0  20     3101.24     3176.66    504.28 o 
   2   0  20      165.10      645.22    526.39 o 
   4   0  20       42.27     -117.22    538.66 o 
   6   0  20        5.38       90.24    419.30 o 
   8   0  20      637.93     1006.25    444.37 o 
  10   0  20     1195.53     1376.59    471.40 o 
  12   0  20     1556.89     1510.01    706.15 o 
  14   0  20     3683.33     3476.85    782.75 o 
 -15   1  20       63.43      441.32    274.31 o 
 -13   1  20      469.84      462.69    266.10 o 
 -11   1  20     1855.38     1890.83    300.99 o 
  -9   1  20     3001.91     3044.68    265.09 o 
  -7   1  20       10.19      433.12    306.19 o 
  -5   1  20      113.59     -121.90    316.33 o 
  -3   1  20      149.95      281.14    332.04 o 
  -1   1  20      318.43      519.31    332.59 o 
   1   1  20       61.17      104.99    338.52 o 
   3   1  20      255.77      362.09    376.00 o 
   5   1  20      144.48      206.75    283.26 o 
   7   1  20      142.63      360.71    306.67 o 
   9   1  20      209.96      272.93    391.18 o 
  11   1  20      863.51      973.45    433.52 o 
  13   1  20      281.77      441.05    463.60 o 
  15   1  20      498.39      703.05    571.63 o 
 -16   2  20       23.73      -15.26    274.31 o 
 -14   2  20        2.13        1.53    276.52 o 
 -12   2  20       43.46      162.92    260.74 o 
 -10   2  20      498.70      902.49    275.03 o 
  -8   2  20     1167.77     1120.21    265.92 o 
  -6   2  20      733.75      752.74    311.65 o 
  -4   2  20      109.70      318.03    313.42 o 
  -2   2  20     2849.12     3027.49    343.01 o 
   0   2  20     1220.36     1263.09    356.58 o 
   2   2  20     1735.97     1925.55    378.78 o 
   4   2  20     2037.32     2332.70    413.93 o 
   6   2  20       34.55      148.67    387.16 o 
   8   2  20     2182.16     1765.17    536.45 o 
  10   2  20        0.64       13.87    577.06 o 
  12   2  20      398.49     1241.99    598.38 o 
  14   2  20       84.41     -111.59    586.51 o 
 -15   3  20        2.18      420.04    283.28 o 
 -13   3  20     1132.00     1399.74    271.39 o 
 -11   3  20      218.90      334.70    268.19 o 
  -9   3  20      993.48     1156.66    267.89 o 
  -7   3  20     3131.29     3252.85    272.36 o 
  -5   3  20       35.49      124.02    319.45 o 
  -3   3  20     2979.81     3155.96    356.14 o 
  -1   3  20        8.23      110.56    352.57 o 
   1   3  20     2459.67     2427.18    380.05 o 
   3   3  20      361.32      279.05    404.01 o 
   5   3  20     2640.05     2296.79    466.48 o 
   7   3  20     1579.53     2033.79    473.71 o 
   9   3  20      535.28      312.26    491.61 o 
  11   3  20      427.58      391.08    503.47 o 
  13   3  20        5.95      309.84    520.76 o 
 -14   4  20      206.62      450.43    289.61 o 
 -12   4  20      602.03      606.09    289.12 o 
 -10   4  20      225.09       46.11    281.23 o 
  -8   4  20      482.64      761.84    286.29 o 
  -6   4  20     1243.78     1284.79    329.65 o 
  -4   4  20     1800.57     1741.94    335.47 o 
  -2   4  20      247.01      343.29    362.46 o 
   0   4  20       78.95      142.18    383.11 o 
   2   4  20     1831.43     1911.71    403.15 o 
   4   4  20      311.34      264.40    464.47 o 
   6   4  20       24.89      317.08    464.47 o 
   8   4  20       41.57      507.29    482.16 o 
  10   4  20        6.60      382.83    495.23 o 
  12   4  20        0.99      278.08    514.93 o 
 -13   5  20      576.28      712.75    281.13 o 
 -11   5  20        3.65      154.46    345.00 o 
  -9   5  20      991.49     1464.78    344.57 o 
  -7   5  20        1.99      611.23    438.02 o 
  -5   5  20      293.07      651.75    341.25 o 
  -3   5  20        2.97       18.45    343.83 o 
  -1   5  20      733.66      487.32    392.64 o 
   1   5  20       75.58       -4.94    414.90 o 
   3   5  20      769.22      899.98    490.40 o 
   5   5  20      138.18      107.57    434.91 o 
   7   5  20      731.21      962.31    490.80 o 
   9   5  20       74.04      170.10    497.44 o 
  11   5  20       68.27      -25.74    515.94 o 
 -12   6  20      417.80      560.27    495.03 o 
 -10   6  20      425.03      541.73    360.44 o 
  -8   6  20       41.66      317.43    353.13 o 
  -6   6  20      325.75      679.87    355.99 o 
  -4   6  20      377.03      396.12    385.12 o 
  -2   6  20       42.41      384.33    371.23 o 
   0   6  20      278.86      620.28    413.74 o 
   4   6  20      184.17      375.39    497.24 o 
   6   6  20       25.19      462.66    512.72 o 
   8   6  20      701.75     1039.72    519.36 o 
  10   6  20     1242.85      736.71    479.95 o 
  -9   7  20       33.49      -40.97    374.59 o 
  -7   7  20       52.16      262.63    485.48 o 
  -5   7  20      184.28      333.62    367.02 o 
  -3   7  20       13.76      142.33    345.05 o 
  -1   7  20        1.25      143.52    416.61 o 
   1   7  20        3.19      -18.30    477.13 o 
   3   7  20        2.81      685.24    525.59 o 
   5   7  20        2.42      239.47    476.13 o 
   7   7  20      490.65     1011.37    492.21 o 
  -6   8  20      704.34      745.72    396.30 o 
  -4   8  20       12.50      332.55    407.93 o 
  -2   8  20     1163.40     1581.39    499.25 o 
   0   8  20      351.47      161.05    458.23 o 
   2   8  20      469.47      367.35    504.68 o 
   4   8  20      573.49      234.24    501.86 o 
 -15   1  21      728.91     1023.64    281.71 o 
 -13   1  21      100.15      127.41    277.35 o 
 -11   1  21        9.70     -224.38    272.93 o 
  -9   1  21      234.41      827.80    323.46 o 
  -7   1  21       16.37      409.25    332.90 o 
  -5   1  21      591.26      699.11    327.66 o 
  -3   1  21      204.82      393.43    335.18 o 
  -1   1  21     4135.33     3887.03    364.24 o 
   1   1  21      422.50      382.99    350.63 o 
   3   1  21      437.28      490.97    386.98 o 
   5   1  21      160.90      337.94    283.28 o 
   7   1  21     1247.38     1225.85    319.26 o 
   9   1  21     2379.77     2434.70    352.43 o 
  11   1  21       25.32      193.84    448.19 o 
  13   1  21     1562.57     1611.11    498.16 o 
 -14   2  21      259.33      625.69    277.12 o 
 -12   2  21      913.33     1034.71    276.55 o 
 -10   2  21       95.11       53.89    269.03 o 
  -8   2  21      655.22      906.40    270.15 o 
  -6   2  21        0.77      227.28    315.95 o 
  -4   2  21     1373.57     1447.95    389.47 o 
  -2   2  21     2784.22     2832.54    346.44 o 
   0   2  21       94.42       14.23    359.48 o 
   2   2  21     1864.32     2054.13    377.60 o 
   4   2  21      565.06      732.22    282.74 o 
   6   2  21      659.99      855.28    313.51 o 
   8   2  21     1219.59     1379.52    579.07 o 
  10   2  21      312.47      374.39    588.32 o 
  12   2  21      825.07     1038.31    622.91 o 
  14   2  21       63.82      105.56    603.20 o 
 -13   3  21       96.49      107.51    277.49 o 
 -11   3  21       83.54      251.25    272.88 o 
  -9   3  21       78.49      -69.41    272.47 o 
  -7   3  21      180.98      415.75    275.56 o 
  -5   3  21        0.65      126.91    342.80 o 
  -3   3  21      295.18      555.03    338.55 o 
  -1   3  21      155.34       -5.65    359.19 o 
   1   3  21      111.54      469.53    391.49 o 
   3   3  21      238.77      262.38    417.13 o 
   5   3  21       89.59      258.32    341.10 o 
   7   3  21      223.71      276.47    487.19 o 
   9   3  21        7.38      360.92    494.22 o 
  11   3  21        1.28      456.22    557.96 o 
  13   3  21       38.78     1024.03    593.95 o 
 -12   4  21      333.98      549.36    285.23 o 
 -10   4  21      105.12      439.40    281.09 o 
  -8   4  21     2170.50     2322.35    295.85 o 
  -6   4  21      401.57      760.87    283.89 o 
  -4   4  21      456.08      672.40    334.77 o 
  -2   4  21      618.78     1150.74    346.62 o 
   0   4  21       70.42      254.66    393.09 o 
   2   4  21      558.85      974.28    411.66 o 
   4   4  21        0.77     -113.75    349.72 o 
   6   4  21     2227.20     2478.76    486.58 o 
   8   4  21      453.50      477.13    499.65 o 
  10   4  21      424.89       77.81    512.32 o 
  12   4  21      306.46       97.12    578.47 o 
 -11   5  21       71.01      315.32    295.75 o 
  -9   5  21      284.66      524.33    350.83 o 
  -7   5  21       15.56      291.62    344.51 o 
  -5   5  21     1120.33     1084.13    301.14 o 
  -3   5  21      119.41      195.80    353.42 o 
  -1   5  21      383.18      741.58    380.53 o 
   1   5  21       41.98      379.01    417.16 o 
   3   5  21        1.62      401.18    341.35 o 
   5   5  21      229.39      125.06    496.84 o 
   7   5  21        5.77       96.91    457.43 o 
   9   5  21      469.71      232.84    517.35 o 
  11   5  21        9.87      619.89    528.40 o 
 -10   6  21        2.47      506.51    371.00 o 
  -8   6  21      111.14      505.71    358.97 o 
  -6   6  21       13.56      318.33    359.55 o 
  -4   6  21       22.65      199.17    323.95 o 
  -2   6  21        9.95      607.15    411.40 o 
   0   6  21       24.03      371.73    423.87 o 
   2   6  21      112.34      172.87    333.15 o 
   4   6  21       23.30      222.18    468.29 o 
   6   6  21        6.21      111.19    468.69 o 
   8   6  21       47.13      207.10    485.58 o 
  -7   7  21      409.56      682.76    373.06 o 
  -5   7  21      213.11      160.99    360.59 o 
  -3   7  21        3.32      245.79    403.83 o 
  -1   7  21      177.08      160.85    476.33 o 
   1   7  21       14.98      397.55    346.05 o 
   3   7  21      263.69      620.90    486.98 o 
   5   7  21      265.20      336.79    495.43 o 
   0   8  21        8.30      386.94    368.71 o 
 -14   0  22     1666.23     1648.35    528.40 o 
 -12   0  22      188.92      407.16    455.82 o 
 -10   0  22      312.97      450.39    448.78 o 
  -8   0  22     1345.43     1166.19    480.95 o 
  -6   0  22      436.06      708.96    473.31 o 
  -4   0  22      215.08      325.73    466.27 o 
  -2   0  22     3578.80     3564.32    523.58 o 
   0   0  22     1220.35     1728.57    522.17 o 
   2   0  22      180.52      348.65    562.38 o 
   4   0  22       16.82        2.81    568.82 o 
   6   0  22        5.50       66.72    437.83 o 
   8   0  22      540.84      299.33    485.84 o 
  10   0  22      435.20      470.96    503.14 o 
  12   0  22        0.74      152.32    544.37 o 
 -13   1  22     1595.02     1367.58    281.54 o 
 -11   1  22      189.08      533.08    321.46 o 
  -9   1  22      868.82     1017.87    332.31 o 
  -7   1  22       58.23      199.02    372.58 o 
  -5   1  22      468.09      580.10    331.73 o 
  -3   1  22      650.67      696.44    346.06 o 
  -1   1  22       17.85       74.33    351.77 o 
   1   1  22        8.42      235.10    374.27 o 
   3   1  22        5.96       58.62    398.40 o 
   5   1  22     2260.90     2201.92    308.52 o 
   7   1  22      762.10      816.06    328.28 o 
   9   1  22      530.09      501.44    361.56 o 
  11   1  22       69.64      162.65    474.48 o 
  13   1  22      177.45       11.66    676.79 o 
 -14   2  22       20.65      511.13    286.72 o 
 -12   2  22      204.79      539.90    290.94 o 
 -10   2  22       13.43       78.53    276.08 o 
  -8   2  22     1007.78     1282.58    329.10 o 
  -6   2  22       81.10      295.11    332.84 o 
  -4   2  22     1262.53     1385.44    349.54 o 
  -2   2  22        3.30      169.87    355.40 o 
   0   2  22      953.62     1383.40    387.56 o 
   2   2  22      148.74      423.48    380.07 o 
   4   2  22      567.91      857.13    303.60 o 
   6   2  22      430.44      640.25    330.68 o 
   8   2  22     2484.32     2356.31    411.13 o 
  10   2  22      335.78      406.56    570.83 o 
  12   2  22       29.72      695.49    627.93 o 
 -13   3  22      178.80      737.08    305.01 o 
 -11   3  22      547.85      595.83    288.12 o 
  -9   3  22      200.90      213.80    307.97 o 
  -7   3  22     2437.55     2316.35    340.37 o 
  -5   3  22      175.39      458.66    335.91 o 
  -3   3  22      969.76      941.17    360.03 o 
  -1   3  22      445.50      734.90    350.92 o 
   1   3  22      912.53     1382.62    392.36 o 
   3   3  22     2684.69     2608.99    439.19 o 
   5   3  22       10.85      137.43    361.40 o 
   7   3  22     2548.14     3062.86    550.32 o 
   9   3  22       41.89      267.02    553.54 o 
  11   3  22      914.97      917.87    573.85 o 
 -12   4  22      213.22      746.51    303.46 o 
 -10   4  22       57.67      215.00    289.30 o 
  -8   4  22      646.54      720.75    288.39 o 
  -6   4  22       20.42       92.27    359.46 o 
  -4   4  22      249.35      499.61    347.75 o 
  -2   4  22        0.03      195.08    360.54 o 
   0   4  22      303.64      215.14    406.79 o 
   2   4  22        0.18      188.06    420.07 o 
   4   4  22     1133.17     1477.02    358.42 o 
   6   4  22      537.00      675.79    502.87 o 
   8   4  22      590.25      292.95    518.75 o 
  10   4  22       41.98      160.05    521.17 o 
  -9   5  22      681.03      720.42    359.45 o 
  -7   5  22      303.55      311.84    299.72 o 
  -5   5  22      458.86      741.68    352.58 o 
  -3   5  22      309.06      421.06    365.78 o 
  -1   5  22        0.50       97.05    387.78 o 
   1   5  22      102.30      207.70    514.13 o 
   3   5  22       77.61      232.54    365.66 o 
   5   5  22        2.54      593.95    506.49 o 
   7   5  22       35.32       19.70    523.18 o 
   9   5  22      140.66       58.91    527.20 o 
  -8   6  22        0.37      -72.48    368.52 o 
  -6   6  22      924.35     1054.33    327.90 o 
  -4   6  22      514.00      769.60    379.38 o 
  -2   6  22       11.38      316.80    399.12 o 
   0   6  22       79.91      -59.11    479.14 o 
   2   6  22        7.96      247.63    539.06 o 
   4   6  22       78.84     -130.09    476.53 o 
   6   6  22      185.00      175.73    491.21 o 
  -5   7  22        0.02     -243.35    348.49 o 
  -3   7  22        8.35      485.12    419.79 o 
  -1   7  22       11.39      -20.11    490.60 o 
   1   7  22       13.95     -208.25    363.70 o 
   3   7  22       11.45      -48.93    363.24 o 
 -13   1  23      210.30      729.09    347.12 o 
 -11   1  23       23.61      152.47    345.08 o 
  -9   1  23      123.94      370.07    333.76 o 
  -7   1  23      145.20      466.63    346.62 o 
  -5   1  23      250.49      710.46    334.91 o 
  -3   1  23      358.54      522.73    354.76 o 
  -1   1  23     1153.27     1375.29    372.38 o 
   1   1  23      395.13      799.53    402.19 o 
   3   1  23       52.13      273.41    403.22 o 
   5   1  23      110.63      216.26    314.19 o 
   7   1  23       68.06      315.97    336.56 o 
   9   1  23      513.58      704.60    367.20 o 
  11   1  23      407.06      653.41    412.33 o 
 -12   2  23     1593.80     1412.74    288.74 o 
 -10   2  23     1308.91     1346.74    343.77 o 
  -8   2  23      125.30      241.95    334.94 o 
  -6   2  23      948.14      775.71    332.17 o 
  -4   2  23      100.56      215.89    351.67 o 
  -2   2  23      876.18     1146.34    349.60 o 
   0   2  23      114.06      319.13    377.31 o 
   2   2  23      681.29      758.47    399.36 o 
   4   2  23      851.06     1142.51    300.64 o 
   6   2  23       16.22      195.91    346.55 o 
   8   2  23      622.48      766.56    422.36 o 
  10   2  23       17.32       75.25    437.38 o 
 -11   3  23      196.96      200.67    291.47 o 
  -9   3  23       95.91        0.98    343.26 o 
  -7   3  23      347.61      533.89    342.06 o 
  -5   3  23        0.60      217.11    351.05 o 
  -3   3  23       82.44      -75.69    346.38 o 
  -1   3  23      569.61      603.87    380.74 o 
   1   3  23        2.84      -94.17    399.95 o 
   3   3  23      202.76      268.09    439.74 o 
   5   3  23       68.57      265.72    362.12 o 
   7   3  23       55.07      -46.20    374.70 o 
   9   3  23        4.07     -165.08    582.09 o 
 -10   4  23      126.04      303.76    298.85 o 
  -8   4  23      654.10      656.20    299.37 o 
  -6   4  23      379.30      890.27    350.94 o 
  -4   4  23      104.53      270.03    375.39 o 
  -2   4  23      377.32      793.84    388.51 o 
   0   4  23      229.21      342.14    387.07 o 
   2   4  23      315.84      208.05    431.83 o 
   4   4  23     1501.08     1704.00    370.78 o 
   6   4  23       18.61       55.85    373.08 o 
   8   4  23      780.17      802.46    574.85 o 
  -7   5  23        6.82      334.85    321.72 o 
  -5   5  23      105.68      256.00    366.42 o 
  -3   5  23       44.13      288.19    380.90 o 
  -1   5  23       33.04      343.86    432.55 o 
   1   5  23      320.03      566.00    522.77 o 
   3   5  23       72.41      256.08    357.96 o 
   5   5  23     1123.35     1507.09    396.91 o 
   7   5  23      173.44      -68.16    541.88 o 
  -4   6  23       75.64      126.73    398.95 o 
  -2   6  23       91.81      168.49    415.00 o 
   0   6  23       60.86      114.81    492.61 o 
   2   6  23       66.82      554.54    356.69 o 
   4   6  23       41.82      365.60    378.25 o 
 -10   0  24        6.93      170.30    520.76 o 
  -8   0  24       81.87      521.57    505.48 o 
  -6   0  24      371.03      744.55    491.61 o 
  -4   0  24     1826.35     2660.72    547.30 o 
  -2   0  24      193.83     -121.04    542.88 o 
   0   0  24      948.91     1213.44    547.71 o 
   2   0  24      111.78      209.71    596.57 o 
   4   0  24      154.17      193.37    431.93 o 
   6   0  24     1508.44     1488.95    477.80 o 
   8   0  24      215.95      633.91    503.81 o 
  10   0  24      432.22      523.18    557.72 o 
 -11   1  24      135.17      467.47    361.22 o 
  -9   1  24       79.21      588.53    345.46 o 
  -7   1  24      197.21      731.21    354.49 o 
  -5   1  24       64.49      145.45    347.52 o 
  -3   1  24      637.77      694.32    367.41 o 
  -1   1  24       18.22     -301.02    386.88 o 
   1   1  24      310.24      495.10    400.58 o 
   3   1  24       38.34      255.13    443.77 o 
   5   1  24      104.86      190.92    317.93 o 
   7   1  24       13.87      137.37    350.55 o 
   9   1  24      263.62      375.50    389.96 o 
 -10   2  24       31.37      340.58    372.69 o 
  -8   2  24       23.68      517.20    342.47 o 
  -6   2  24       21.16     -126.10    349.72 o 
  -4   2  24      131.32      -32.18    364.18 o 
  -2   2  24     1808.69     2076.94    384.74 o 
   0   2  24       88.51      403.73    396.27 o 
   2   2  24      142.50      427.89    430.73 o 
   4   2  24      546.64      514.65    322.41 o 
   6   2  24      615.25      842.82    356.92 o 
   8   2  24      174.70      277.45    431.51 o 
  -9   3  24       38.48      586.20    352.06 o 
  -7   3  24      657.50      614.18    356.39 o 
  -5   3  24      394.70      850.83    367.92 o 
  -3   3  24       29.30      233.32    381.71 o 
  -1   3  24      500.46      799.69    391.30 o 
   1   3  24      210.96       84.28    417.15 o 
   3   3  24      648.68     1072.10    407.17 o 
   5   3  24      459.88      514.16    388.04 o 
   7   3  24     1100.68     1321.72    421.10 o 
  -8   4  24        1.65      153.93    371.03 o 
  -6   4  24      160.67      594.17    365.39 o 
  -4   4  24        7.01      165.72    367.73 o 
  -2   4  24      262.16      311.85    385.35 o 
   0   4  24       23.22      176.52    404.77 o 
   2   4  24       77.06     1162.37    537.85 o 
   4   4  24      374.05      352.56    381.42 o 
   6   4  24      870.58     1121.69    392.90 o 
  -5   5  24       20.15      199.16    384.46 o 
  -3   5  24      788.25     1235.82    407.03 o 
  -1   5  24       76.99       69.47    452.84 o 
   1   5  24      265.21       20.71    545.50 o 
   3   5  24      346.46      616.67    387.62 o 
  -9   1  25      517.58      757.01    351.36 o 
  -7   1  25      221.89      687.04    367.45 o 
  -5   1  25      372.58      340.48    379.79 o 
  -3   1  25     1106.82     1574.48    377.87 o 
  -1   1  25      112.84       31.16    390.61 o 
   1   1  25      441.17      535.82    415.82 o 
   3   1  25        4.58      -13.45    438.53 o 
   5   1  25      436.37      527.79    335.02 o 
   7   1  25      328.79      742.54    368.76 o 
  -8   2  25        5.94      185.75    356.51 o 
  -6   2  25      988.51     1166.85    384.04 o 
  -4   2  25       50.16      891.82    376.47 o 
  -2   2  25      888.17     1193.54    394.97 o 
   0   2  25        5.04      143.08    401.26 o 
   2   2  25      109.14     -106.24    446.52 o 
   4   2  25      290.30      541.45    335.23 o 
   6   2  25       15.95       92.71    400.25 o 
  -7   3  25      107.92      120.69    369.45 o 
  -5   3  25        0.19       93.14    385.19 o 
  -3   3  25        7.76      374.78    373.42 o 
  -1   3  25      224.88      267.01    403.86 o 
   1   3  25       52.90      369.49    433.11 o 
   3   3  25       59.42      320.38    355.55 o 
   5   3  25      305.41      466.08    420.58 o 
  -4   4  25       30.21      186.00    412.19 o 
  -2   4  25      228.87      317.27    423.57 o 
   0   4  25      500.02      685.06    427.60 o 
   2   4  25        0.74      544.89    552.13 o 
  -6   0  26      422.64      609.23    538.06 o 
  -4   0  26      947.87     1202.38    532.22 o 
  -2   0  26      458.22      987.04    573.64 o 
   0   0  26      243.94      343.42    588.32 o 
   2   0  26      813.55      560.37    639.59 o 
   4   0  26      158.73      579.93    473.96 o 
  -5   1  26      244.97      276.48    393.51 o 
  -3   1  26      728.57      816.08    394.22 o 
  -1   1  26      747.72     1076.77    410.49 o 
   1   1  26       17.15      185.95    435.67 o 
   3   1  26      395.13      396.49    322.80 o 
  -4   2  26        9.92      412.29    408.48 o 
  -2   2  26      332.74      436.68    406.76 o 
   0   2  26      143.90      467.54    427.70 o 
   2   2  26       57.57      150.20    469.70 o 
  -1   3  26      450.63      533.63    408.36 o 
                                                 
